# Supplementary material for: Gene expression and splicing alterations analyzed by high throughput RNA sequencing of chronic lymphocytic leukemia specimens
Source: BMC Cancer. 2015 Oct 16;15:714. doi: 10.1186/s12885-015-1708-9 (PMC4609092; doi:10.1186/s12885-015-1708-9)
Supplement: Additional file 3: — Differentially expressed genes in CLL relative to B cells based on FPKM analysis. (XLSX 214 kb) [file 12885_2015_1708_MOESM3_ESM.xlsx]

## Sheet: Sheet1
CLL specimens as compared to Normal B cells differentially expressed gene(DEG) list.
gene_id	gene	locus	Normal FPKM	CLL FPKM	log2(fold_change)	fold change	q_value	significant
XLOC_015660	FSTL1	chr3:120113060-120169918	0.0201862	27.449	10.4092	1359.82	0.00902576	yes
XLOC_013499	MMP9	chr20:44637546-44645200	0.052485	55.6413	10.05	1060.11	0.0323394	yes
XLOC_002113	FMOD	chr1:203309751-203320289	0.196702	155.248	9.62434	789.251	0.000826214	yes
XLOC_016535	CXCL5	chr4:74861358-74864416	0.0838274	49.7483	9.21301	593.461	0.00433286	yes
XLOC_018371	ADTRP	chr6:11713887-11779280	0.159201	93.3466	9.1956	586.343	0.0030584	yes
XLOC_005665	KSR2	chr12:117890816-118406028	0.00492939	2.6049	9.0456	528.442	0.0231522	yes
XLOC_007010	THBS1	chr15:39873279-39889668	0.135759	68.6516	8.9821	505.687	0.000826214	yes
XLOC_001640	TGFBR3	chr1:92145899-92371559	0.0162923	7.47856	8.84243	459.025	0.0392369	yes
XLOC_012681	CYP1B1	chr2:38294745-38303323	0.0227027	9.60911	8.7254	423.26	0.0191349	yes
XLOC_016119	IL8	chr4:74606222-74609433	0.160369	65.8407	8.68144	410.557	0.00148161	yes
XLOC_009796	CD300E	chr17:72606021-72619897	0.0285127	11.4446	8.64885	401.387	0.0251028	yes
XLOC_002948	PRF1	chr10:72357103-72362531	0.0425225	16.5026	8.60025	388.091	0.0105676	yes
XLOC_020556	GIMAP7	chr7:150211944-150218161	0.0841091	27.2399	8.33925	323.865	0.0323394	yes
XLOC_012413	CTLA4	chr2:204732510-204738683	0.142046	39.1689	8.1072	275.747	0.00254981	yes
XLOC_012832	CD8A	chr2:87011727-87035519	0.0770643	21.1084	8.09754	273.907	0.0173143	yes
XLOC_002851	NRP1	chr10:33466418-33623833	0.00480696	1.26528	8.04011	263.217	0.0487672	yes
XLOC_012824	SFTPB	chr2:85884439-85895864	0.0429815	11.2295	8.02936	261.263	0.00515758	yes
XLOC_005178	TNFRSF1A	chr12:6437922-6451283	0.0720483	17.284	7.90626	239.895	0.00515758	yes
XLOC_003966	HBB	chr11:5246695-5248301	0.465938	109.224	7.87294	234.418	0.00203426	yes
XLOC_012321	CYBRD1	chr2:172378865-172414643	0.0474208	10.243	7.75491	216.003	0.00203426	yes
XLOC_006828	SERPINA1	chr14:94843083-94857029	0.0384201	7.36714	7.5831	191.752	0.000826214	yes
XLOC_003804	CD3E	chr11:118175294-118186890	0.14475	26.4913	7.51581	183.014	0.0109025	yes
XLOC_007998	CCL22	chr16:57392694-57400102	0.0701105	12.3397	7.45946	176.003	0.00799374	yes
XLOC_010903	FPR3	chr19:52298410-52329334	0.0686989	12.0342	7.45263	175.172	0.00705249	yes
XLOC_009899	SECTM1	chr17:80278899-80291921	0.0803022	14.0079	7.44658	174.439	0.00349427	yes
XLOC_020289	CD36	chr7:80231503-80308593	0.0332762	5.52279	7.37476	165.968	0.0173143	yes
XLOC_017182	ITK	chr5:156607906-156682109	0.0628884	10.0438	7.3193	159.709	0.00632171	yes
XLOC_014929	STAB1	chr3:52529355-52569093	0.0693994	10.8517	7.28879	156.367	0.0136009	yes
XLOC_001967	FCGR3A	chr1:161511550-161520413	0.0821134	12.5152	7.25185	152.414	0.0212549	yes
XLOC_009984	CABLES1	chr18:20714527-20840434	0.173395	25.5764	7.20461	147.504	0.000826214	yes
XLOC_017625	CSF1R	chr5:149432853-149492935	0.0907811	12.9839	7.16011	143.024	0.000826214	yes
XLOC_003842	GRAMD1B	chr11:123396527-123493518	0.0500897	6.77879	7.08037	135.333	0.0129604	yes
XLOC_008004	GPR56	chr16:57653909-57698944	0.0273595	3.64931	7.05944	133.384	0.0039223	yes
XLOC_003941	OSBPL5	chr11:3108345-3186582	0.0651475	7.71155	6.88717	118.371	0.0212549	yes
XLOC_005332	NELL2	chr12:44902057-45307711	0.0467303	5.48899	6.87604	117.461	0.017598	yes
XLOC_013773	MAFB	chr20:39314516-39317876	0.0693603	7.90663	6.83281	113.994	0.00203426	yes
XLOC_015679	ITGB5	chr3:124481794-124606144	0.0614689	6.70687	6.76964	109.11	0.00349427	yes
XLOC_022827	FCN1	chr9:137801430-137809806	0.27549	29.8704	6.76058	108.427	0.00148161	yes
XLOC_004967	CLLU1	chr12:92813869-92824778	0.201788	21.4361	6.73106	106.231	0.000826214	yes
XLOC_021608	PNMA2	chr8:26362195-26371483	0.0622968	6.34297	6.66986	101.819	0.00595018	yes
XLOC_021088	GIMAP6	chr7:150322463-150329736	0.0762932	7.53534	6.62597	98.7679	0.0221966	yes
XLOC_011254	KANK2	chr19:11274942-11308243	0.0924057	9.05986	6.61536	98.0442	0.000826214	yes
XLOC_002776	PRKCQ	chr10:6469104-6622254	0.0282991	2.65334	6.55091	93.7606	0.014728	yes
XLOC_009779	ABCA6	chr17:67074846-67138015	0.418593	38.9741	6.54083	93.1078	0.000826214	yes
XLOC_005865	NDFIP2	chr13:80055258-80130212	0.0369494	3.41276	6.52925	92.3634	0.00553905	yes
XLOC_021855	LOC100130231	chr8:126934766-126963441	0.114572	10.4611	6.51264	91.3061	0.00349427	yes
XLOC_010995	LILRB4	chr19:55174123-55179846	0.197767	17.8866	6.49894	90.4432	0.000826214	yes
XLOC_004510	AMICA1	chr11:118064441-118095809	0.255748	22.4386	6.45512	87.7374	0.000826214	yes
XLOC_011434	TYROBP	chr19:36395302-36399211	1.4471	120.528	6.38006	83.2893	0.000826214	yes
XLOC_013749	FER1L4	chr20:34146506-34195484	0.0388343	3.19804	6.36371	82.3508	0.00349427	yes
XLOC_004698	EMP1	chr12:13349601-13369708	0.0475195	3.85555	6.34227	81.136	0.0100056	yes
XLOC_009861	NPTX1	chr17:78440632-78450404	0.0295563	2.36583	6.32274	80.045	0.00349427	yes
XLOC_000923	C1orf21	chr1:184356149-184598155	0.00907959	0.722078	6.31338	79.5274	0.0155137	yes
XLOC_000720	S100A9	chr1:153330329-153333503	1.29407	102.074	6.30155	78.8779	0.000826214	yes
XLOC_018112	SH3BGRL2	chr6:80340999-80413369	0.0583846	4.55921	6.28705	78.0891	0.000826214	yes
XLOC_005223	KLRB1	chr12:9747869-9760497	0.174877	13.4231	6.26223	76.7572	0.0160819	yes
XLOC_016967	VCAN	chr5:82767492-82878122	0.0387553	2.96153	6.25581	76.4164	0.000826214	yes
XLOC_001183	TNFRSF4	chr1:1146705-1149548	0.126183	9.42107	6.2223	74.6619	0.00476454	yes
XLOC_004632	CD4	chr12:6898637-6929976	0.143963	10.7293	6.21972	74.5285	0.000826214	yes
XLOC_009590	PTRF	chr17:40554466-40575338	0.0324942	2.40056	6.20705	73.8768	0.00832381	yes
XLOC_011186	C3	chr19:6677845-6720662	0.012589	0.888559	6.14123	70.5821	0.0358174	yes
XLOC_021154	CLDN23	chr8:8559665-8561617	0.0462764	3.2429	6.13087	70.077	0.0430854	yes
XLOC_007892	SPN	chr16:29674299-29681823	0.237629	16.4579	6.11393	69.259	0.000826214	yes
XLOC_016627	LEF1	chr4:108968700-109097586	1.02263	69.8687	6.09429	68.3226	0.000826214	yes
XLOC_016848	IL7R	chr5:35856990-35876923	0.494134	33.3878	6.07828	67.5686	0.000826214	yes
XLOC_016941	F2R	chr5:76011867-76031595	0.0610949	4.10141	6.06893	67.1321	0.00148161	yes
XLOC_010888	KLK2	chr19:51376688-51383823	0.0842931	5.52437	6.03425	65.5376	0.000826214	yes
XLOC_004623	LTBR	chr12:6493356-6500732	0.0719107	4.70615	6.0322	65.4445	0.0030584	yes
XLOC_011479	FBXO27	chr19:39514662-39523198	0.0423896	2.7601	6.02487	65.1128	0.0178346	yes
XLOC_016427	FGFBP2	chr4:15961862-15964859	0.20835	13.1907	5.98436	63.3099	0.00203426	yes
XLOC_012459	CYP27A1	chr2:219646471-219680016	0.102283	6.45516	5.97982	63.111	0.00203426	yes
XLOC_022968	PHEX	chrX:22050920-22266478	0.205082	12.9281	5.97817	63.0389	0.000826214	yes
XLOC_000818	FCER1G	chr1:161185086-161189038	0.983404	61.9541	5.97727	62.9996	0.000826214	yes
XLOC_000798	FCRL6	chr1:159772172-159786047	0.0452106	2.81672	5.96121	62.3021	0.0233684	yes
XLOC_012389	SPATS2L	chr2:201170603-201346986	0.103493	6.41802	5.95453	62.0143	0.000826214	yes
XLOC_022472	DCAF12	chr9:34086380-34126771	0.187127	11.4379	5.93366	61.1237	0.000826214	yes
XLOC_001837	S100A8	chr1:153362507-153363664	0.86378	51.2355	5.89034	59.3156	0.000826214	yes
XLOC_006568	RNASE1	chr14:21269514-21271036	0.225118	13.3334	5.88822	59.2285	0.0173143	yes
XLOC_017074	TGFBI	chr5:135364583-135399507	1.00615	59.2098	5.87892	58.8479	0.000826214	yes
XLOC_005686	OASL	chr12:121458094-121476780	0.226012	13.037	5.85007	57.6828	0.000826214	yes
XLOC_015582	FRMD4B	chr3:69219145-69435430	0.0220301	1.24113	5.81603	56.3377	0.00669326	yes
XLOC_006627	GZMB	chr14:25100160-25103432	0.293702	16.493	5.81136	56.1557	0.00203426	yes
XLOC_002663	RBM20	chr10:112404154-112599227	0.00923455	0.498014	5.753	53.9294	0.0312526	yes
XLOC_013371	CST7	chr20:24929865-24940564	0.694603	37.3146	5.74741	53.7208	0.000826214	yes
XLOC_002070	PTGS2	chr1:186640943-186649559	0.0177747	0.934222	5.71587	52.5591	0.0489575	yes
XLOC_022756	FAM129B	chr9:130267617-130341268	0.0906199	4.74613	5.71078	52.374	0.000826214	yes
XLOC_013355	RIN2	chr20:19867164-19983103	0.0516722	2.69209	5.7032	52.0996	0.00203426	yes
XLOC_015540	CHDH	chr3:53850323-53880420	0.160867	8.28248	5.68612	51.4864	0.000826214	yes
XLOC_016125	EREG	chr4:75230859-75254477	0.0381809	1.90906	5.64387	50.0005	0.00735007	yes
XLOC_009069	MRC2	chr17:60704761-60770962	0.0558437	2.74612	5.61986	49.1752	0.000826214	yes
XLOC_014785	RBMS3	chr3:29322802-30051886	0.0146479	0.719917	5.61906	49.148	0.032525	yes
XLOC_005348	VDR	chr12:48235319-48298814	0.0222122	1.08289	5.60739	48.752	0.0039223	yes
XLOC_015413	CX3CR1	chr3:39304984-39323226	0.0713993	3.37203	5.56156	47.2277	0.000826214	yes
XLOC_015711	PLXND1	chr3:129274055-129325582	0.691776	32.5811	5.55759	47.0979	0.000826214	yes
XLOC_009863	AATK	chr17:79008946-79156964	0.0640008	2.99505	5.54835	46.7972	0.0356044	yes
XLOC_015028	TRAT1	chr3:108541630-108573714	0.0889917	4.1339	5.53769	46.4527	0.017081	yes
XLOC_020182	LINC00525	chr7:47801073-47806370	0.243469	11.2355	5.52819	46.1478	0.00349427	yes
XLOC_018240	MYB	chr6:135502452-135540311	0.120719	5.56464	5.52656	46.0957	0.000826214	yes
XLOC_004630	PTMS	chr12:6875540-6880118	0.659314	30.1589	5.51548	45.743	0.000826214	yes
XLOC_003666	P2RY6	chr11:72975569-73009664	0.0377532	1.7059	5.49779	45.1856	0.0105676	yes
XLOC_009268	VMO1	chr17:4688579-4689729	0.217505	9.71884	5.48166	44.6832	0.0168359	yes
XLOC_014089	TIAM1	chr21:32490735-32931290	0.0260206	1.16079	5.47931	44.6105	0.00203426	yes
XLOC_005269	PLBD1	chr12:14656596-14720791	0.792396	34.2702	5.43459	43.2489	0.000826214	yes
XLOC_023312	CD40LG	chrX:135730335-135742549	0.0680624	2.94104	5.43332	43.2108	0.0152337	yes
XLOC_011552	PLAUR	chr19:44150246-44174498	0.192156	8.23966	5.42224	42.8802	0.0233684	yes
XLOC_009021	ABCC3	chr17:48712217-48769063	0.0274213	1.16771	5.41224	42.584	0.00203426	yes
XLOC_014597	IL2RB	chr22:37521879-37545962	0.570552	24.0528	5.3977	42.157	0.000826214	yes
XLOC_004929	LYZ	chr12:69742133-69748013	3.62891	150.652	5.37554	41.5144	0.000826214	yes
XLOC_005800	C13orf15	chr13:42031541-42045013	2.42488	99.6766	5.36127	41.1058	0.000826214	yes
XLOC_019396	HLA-A	chr6_mann_hap4:1202631-1206062	0.431777	17.6067	5.34969	40.7772	0.00669326	yes
XLOC_012188	MERTK	chr2:112656190-112786945	0.0396209	1.60854	5.34335	40.5984	0.0039223	yes
XLOC_010751	PVR	chr19:45147097-45169428	0.0274617	1.10985	5.3368	40.4145	0.00148161	yes
XLOC_015609	FILIP1L	chr3:99273152-99897476	0.521697	20.8398	5.31999	39.9463	0.00349427	yes
XLOC_012691	SLC8A1	chr2:40144773-40739575	0.0135762	0.537151	5.30617	39.5655	0.00769521	yes
XLOC_007586	ADAMTS7	chr15:79051544-79103773	0.0281917	1.11089	5.30031	39.4051	0.0030584	yes
XLOC_021188	SH2D4A	chr8:19171080-19253729	0.0916592	3.59486	5.29351	39.2198	0.000826214	yes
XLOC_017649	C5orf4	chr5:154198051-154230213	0.189524	7.32039	5.27147	38.6252	0.000826214	yes
XLOC_015952	STK32B	chr4:5053526-5502725	0.137583	5.20603	5.24181	37.8392	0.00433286	yes
XLOC_010707	AXL	chr19:41725107-41767671	0.0299851	1.12733	5.23252	37.5963	0.0105676	yes
XLOC_001907	SH2D2A	chr1:156776034-156851642	0.27232	10.2252	5.23068	37.5484	0.000826214	yes
XLOC_000763	LMNA	chr1:156084460-156109878	0.897038	33.4012	5.21859	37.2351	0.000826214	yes
XLOC_022214	DAB2IP	chr9:124329398-124547809	0.0711257	2.64001	5.21403	37.1176	0.000826214	yes
XLOC_000431	ROR1	chr1:64239689-64644707	0.576675	21.3694	5.21164	37.0561	0.000826214	yes
XLOC_008449	KIFC3	chr16:57792128-57836439	0.0531275	1.9543	5.20105	36.7851	0.000826214	yes
XLOC_009778	ABCA9	chr17:66970772-67057136	0.18804	6.85043	5.18708	36.4306	0.000826214	yes
XLOC_005958	FLT3	chr13:28577410-28674729	0.462898	16.5635	5.16117	35.7822	0.000826214	yes
XLOC_004451	PDGFD	chr11:103777913-104035027	0.176619	6.24524	5.14404	35.3598	0.000826214	yes
XLOC_007034	ITPKA	chr15:41786055-41795757	0.0592831	2.09391	5.14244	35.3207	0.0246623	yes
XLOC_012899	SEPT10	chr2:110300375-110371783	0.100126	3.44732	5.10558	34.4297	0.00148161	yes
XLOC_002324	GATA3	chr10:8096666-8117164	0.0702711	2.41755	5.10447	34.4032	0.000826214	yes
XLOC_000921	RGL1	chr1:183605207-183897666	0.112937	3.8473	5.09026	34.066	0.000826214	yes
XLOC_007607	CPEB1	chr15:83211950-83378635	0.0536788	1.80846	5.07427	33.6905	0.0447895	yes
XLOC_013272	PDCD1	chr2:242792032-242801058	0.396666	13.3552	5.07333	33.6686	0.000826214	yes
XLOC_005208	C3AR1	chr12:8210918-8218955	0.145086	4.84423	5.06128	33.3885	0.00203426	yes
XLOC_009472	CCL5	chr17:34198495-34207377	2.14418	71.262	5.05464	33.2352	0.000826214	yes
XLOC_016534	PPBP	chr4:74852155-74853907	0.459306	15.1817	5.04673	33.0535	0.0030584	yes
XLOC_009146	SPHK1	chr17:74380689-74383941	0.105774	3.47612	5.03842	32.8636	0.000826214	yes
XLOC_009630	PLCD3	chr17:43189007-43209891	0.11218	3.65276	5.0251	32.5616	0.000826214	yes
XLOC_007621	NMB	chr15:85198359-85201802	2.72354	88.11	5.01575	32.3513	0.000826214	yes
XLOC_010309	GNA15	chr19:3136190-3163766	0.104783	3.37936	5.01127	32.251	0.00632171	yes
XLOC_021625	DUSP4	chr8:29190578-29208267	0.379395	12.1179	4.99729	31.9399	0.000826214	yes
XLOC_020559	GIMAP1,GIMAP1-GIMAP5,GIMAP5	chr7:150413644-150440737	0.67042	21.3536	4.99327	31.8511	0.000826214	yes
XLOC_022938	TLR8	chrX:12920935-12961419	0.0725819	2.30686	4.99018	31.7829	0.00349427	yes
XLOC_020964	DOCK4	chr7:111366163-111846462	0.0309981	0.967772	4.96441	31.2202	0.000826214	yes
XLOC_006246	LGALS3	chr14:55595934-55612148	1.13076	34.792	4.94339	30.7687	0.000826214	yes
XLOC_002143	PIGR	chr1:207101866-207119811	0.1948	5.92707	4.92725	30.4264	0.000826214	yes
XLOC_016764	LOC728175	chr4:185262183-185275130	0.236414	7.10918	4.9103	30.071	0.00148161	yes
XLOC_022076	ANXA1	chr9:75766780-75785307	1.67191	50.2115	4.90845	30.0324	0.000826214	yes
XLOC_003025	MYOF	chr10:95066185-95242074	0.0341836	1.02136	4.90104	29.8786	0.0039223	yes
XLOC_016327	ADAM29	chr4:175839508-175899331	0.124463	3.71714	4.9004	29.8653	0.000826214	yes
XLOC_007640	ANPEP	chr15:90328125-90358072	0.625913	18.4576	4.88211	29.4891	0.000826214	yes
XLOC_022157	NR4A3	chr9:102584136-102629173	0.361038	10.6171	4.8781	29.4073	0.000826214	yes
XLOC_018867	IPCEF1	chr6:154331630-154677900	0.0694171	2.02861	4.86906	29.2236	0.00254981	yes
XLOC_008718	ARHGAP44	chr17:12692828-12921381	1.04621	30.0698	4.84506	28.7414	0.0112	yes
XLOC_002409	RASSF4	chr10:45455218-45490172	0.33631	9.65079	4.84278	28.696	0.000826214	yes
XLOC_018897	T	chr6:166571085-166582131	0.137071	3.91167	4.83479	28.5376	0.0105676	yes
XLOC_017585	TMEM173	chr5:138855112-138862343	0.157066	4.47246	4.83162	28.4749	0.000826214	yes
XLOC_005648	RASAL1	chr12:113536623-113574044	0.163286	4.64286	4.82954	28.4339	0.000826214	yes
XLOC_005974	STARD13	chr13:33677271-34250932	0.012689	0.357218	4.81515	28.1517	0.0103089	yes
XLOC_014865	CCR5	chr3:46411632-46417697	0.187571	5.26446	4.81078	28.0666	0.000826214	yes
XLOC_011424	DMKN	chr19:35988118-36004560	0.948348	26.0885	4.78186	27.5095	0.000826214	yes
XLOC_023260	LONRF3	chrX:118108712-118151949	0.147352	4.02329	4.77104	27.304	0.00148161	yes
XLOC_012916	IL1A	chr2:113531491-113542971	0.0399159	1.06029	4.73136	26.5633	0.0286561	yes
XLOC_007972	GNAO1	chr16:56225250-56391356	0.270319	7.11518	4.71817	26.3215	0.000826214	yes
XLOC_005667	VSIG10	chr12:118501397-118541810	0.175768	4.6126	4.71383	26.2424	0.000826214	yes
XLOC_010408	PDE4A	chr19:10527448-10580307	0.646932	16.9708	4.71329	26.2326	0.000826214	yes
XLOC_008319	CRYM	chr16:21269838-21329912	0.844186	22.1342	4.71257	26.2195	0.000826214	yes
XLOC_013469	TOX2	chr20:42543491-42698254	0.581928	15.2285	4.70979	26.1691	0.000826214	yes
XLOC_007423	DUOX2	chr15:45384851-45406359	0.0195357	0.503278	4.68717	25.762	0.00735007	yes
XLOC_015876	MB21D2	chr3:192514604-192635950	0.0531961	1.36951	4.68619	25.7445	0.0030584	yes
XLOC_013531	CASS4	chr20:54987167-55034396	0.250311	6.43705	4.6846	25.7161	0.000826214	yes
XLOC_007588	RASGRF1	chr15:79252288-79383215	0.914173	23.4605	4.68162	25.663	0.000826214	yes
XLOC_013437	MYL9	chr20:35169886-35178226	1.22687	31.2368	4.67019	25.4605	0.000826214	yes
XLOC_005023	BTBD11	chr12:107712196-108053419	0.0700097	1.7462	4.64052	24.9423	0.00148161	yes
XLOC_015858	ETV5	chr3:185764105-185826901	0.0743334	1.85226	4.63913	24.9182	0.00148161	yes
XLOC_005346	RAPGEF3	chr12:48128452-48152889	0.704969	17.4497	4.6295	24.7525	0.000826214	yes
XLOC_014399	BIK	chr22:43506753-43525718	0.366434	9.01582	4.62083	24.6042	0.0030584	yes
XLOC_020035	FAM20C	chr7:192968-300740	0.0785218	1.84637	4.55546	23.5142	0.00632171	yes
XLOC_007649	FAM174B	chr15:93160678-93199031	0.181707	4.24322	4.54547	23.3519	0.0096896	yes
XLOC_000287	SH3D21	chr1:36771993-36786948	0.669357	15.5357	4.53667	23.2099	0.000826214	yes
XLOC_016825	FAM105A	chr5:14581890-14616287	0.0443679	1.02387	4.52837	23.0768	0.000826214	yes
XLOC_012180	SOWAHC	chr2:110371910-110376564	0.0544234	1.2494	4.52087	22.9571	0.00349427	yes
XLOC_000356	BTBD19	chr1:45274153-45279801	0.124658	2.85131	4.51558	22.8731	0.00515758	yes
XLOC_015436	CCR1	chr3:46243199-46249832	0.30428	6.94217	4.51191	22.815	0.000826214	yes
XLOC_004372	MAP6	chr11:75297962-75379479	0.11597	2.63173	4.5042	22.6934	0.00349427	yes
XLOC_006519	TNFAIP2	chr14:103592663-103603776	0.231394	5.21072	4.49306	22.5188	0.000826214	yes
XLOC_022685	PTGR1	chr9:114287446-114362135	0.0564733	1.26807	4.48892	22.4543	0.0470948	yes
XLOC_005230	CLEC7A	chr12:10269375-10282868	0.198926	4.43844	4.47975	22.312	0.000826214	yes
XLOC_001017	G0S2	chr1:209848669-209849735	0.110543	2.44	4.4642	22.0728	0.0319782	yes
XLOC_022857	CLIC3	chr9:139889059-139891024	0.217477	4.69722	4.43287	21.5987	0.0191349	yes
XLOC_001228	GPR153	chr1:6307405-6321035	0.0360274	0.777526	4.43172	21.5815	0.0114586	yes
XLOC_017507	TRIM36	chr5:114460458-114516243	0.022841	0.491054	4.42618	21.4987	0.00349427	yes
XLOC_015841	LAMP3	chr3:182840002-182880667	0.121417	2.5711	4.40434	21.1757	0.00148161	yes
XLOC_013430	SPAG4	chr20:34203808-34208965	0.668136	13.8128	4.36972	20.6736	0.000826214	yes
XLOC_003502	CD5	chr11:60869929-60895323	4.23075	86.9923	4.3619	20.5619	0.000826214	yes
XLOC_013689	CD93	chr20:23059992-23066977	0.0581385	1.1879	4.35278	20.4323	0.00433286	yes
XLOC_010256	GZMM	chr19:544026-549919	0.386254	7.81775	4.33913	20.2399	0.00349427	yes
XLOC_001700	ADORA3	chr1:112025969-112106597	0.0727686	1.46947	4.33583	20.1937	0.0030584	yes
XLOC_001642	GFI1	chr1:92940317-92952433	0.184854	3.72216	4.33168	20.1356	0.000826214	yes
XLOC_021836	ENPP2	chr8:120569316-120651106	0.760993	15.1395	4.31429	19.8944	0.000826214	yes
XLOC_011545	LYPD3	chr19:43964945-43969831	0.115219	2.27689	4.30462	19.7615	0.0126643	yes
XLOC_017360	FYB	chr5:39105353-39270759	0.423026	8.21664	4.27973	19.4235	0.000826214	yes
XLOC_007959	NOD2	chr16:50731049-50766987	0.704437	13.6007	4.27106	19.3071	0.000826214	yes
XLOC_018109	MYO6	chr6:76458908-76629254	0.0652784	1.24708	4.25581	19.1041	0.00203426	yes
XLOC_006589	AJUBA	chr14:23440409-23451848	0.0866089	1.65433	4.25559	19.1012	0.00254981	yes
XLOC_017435	GCNT4	chr5:74323288-74326724	0.0373374	0.712978	4.25516	19.0955	0.0183632	yes
XLOC_003591	OVOL1	chr11:65554504-65564690	0.0220017	0.419659	4.25353	19.0739	0.0390367	yes
XLOC_004051	KCNJ11	chr11:17406795-17410878	0.497622	9.48695	4.25282	19.0645	0.000826214	yes
XLOC_006744	ACTN1	chr14:69340839-69446083	0.180691	3.39334	4.23111	18.7798	0.000826214	yes
XLOC_004564	FEZ1	chr11:125315640-125366206	0.0736528	1.37818	4.22588	18.7118	0.00735007	yes
XLOC_013006	DPP4	chr2:162848754-162931052	0.165275	3.09202	4.22561	18.7083	0.00203426	yes
XLOC_010208	CCDC68	chr18:52568739-52626739	0.0828708	1.54672	4.2222	18.6642	0.00203426	yes
XLOC_018284	AKAP12	chr6:151561133-151679694	0.242754	4.53019	4.22201	18.6617	0.000826214	yes
XLOC_010178	PSTPIP2	chr18:43563501-43652250	0.279791	5.16161	4.2054	18.4481	0.000826214	yes
XLOC_017362	DAB2	chr5:39371775-39425335	0.0957725	1.76581	4.20457	18.4375	0.000826214	yes
XLOC_001437	FAM176B	chr1:36787631-36789755	0.997205	17.9205	4.16758	17.9708	0.000826214	yes
XLOC_002499	PLAU	chr10:75669726-75682535	0.0713969	1.27341	4.1567	17.8358	0.0103089	yes
XLOC_005662	TESC	chr12:117476727-117537251	3.531	62.5882	4.14774	17.7253	0.000826214	yes
XLOC_006160	MMP14	chr14:23305792-23316803	0.701498	12.3458	4.13744	17.5992	0.000826214	yes
XLOC_010191	SMAD7	chr18:46446222-46477081	0.840334	14.7449	4.13311	17.5465	0.000826214	yes
XLOC_010757	PVRL2	chr19:45349392-45392485	0.0775047	1.3529	4.12562	17.4556	0.000826214	yes
XLOC_008886	GRB7	chr17:37894161-37903538	0.272682	4.71958	4.11337	17.308	0.00148161	yes
XLOC_021986	DMRTA1	chr9:22446839-22452472	0.0632349	1.09431	4.11316	17.3055	0.0306105	yes
XLOC_011635	RASIP1	chr19:49223841-49243970	0.0640453	1.1046	4.10829	17.2472	0.00799374	yes
XLOC_013567	SLCO4A1	chr20:61273796-61303647	2.05086	35.1871	4.10075	17.1573	0.000826214	yes
XLOC_022195	BSPRY	chr9:116111811-116133513	0.406732	6.96906	4.09881	17.1342	0.000826214	yes
XLOC_023475	DMD	chrX:31137344-33357726	1.64101	27.8662	4.08586	16.9811	0.000826214	yes
XLOC_004362	KCNE3	chr11:74165885-74178600	0.0484868	0.821359	4.08235	16.9399	0.0268194	yes
XLOC_018559	C6orf222	chr6:36283534-36304662	0.0418136	0.696447	4.05797	16.656	0.0196033	yes
XLOC_002470	SRGN	chr10:70847827-70864567	20.7917	345.691	4.0554	16.6264	0.000826214	yes
XLOC_017710	DBN1	chr5:176883613-176900694	0.321857	5.31273	4.04496	16.5065	0.000826214	yes
XLOC_012401	FZD7	chr2:202899309-202903160	0.0504816	0.824277	4.0293	16.3283	0.00735007	yes
XLOC_011762	LILRA6	chr19:54740468-54746724	0.0801906	1.30159	4.0207	16.2312	0.0178346	yes
XLOC_006843	BCL11B	chr14:99635624-99737822	0.105461	1.70947	4.01876	16.2094	0.00148161	yes
XLOC_006846	DEGS2	chr14:100612752-100626012	1.09534	17.3951	3.98922	15.8809	0.000826214	yes
XLOC_011715	NKG7	chr19:51874873-51875960	3.35964	53.1508	3.98371	15.8204	0.000826214	yes
XLOC_006598	SLC22A17	chr14:23815526-23822080	0.220411	3.41055	3.95174	15.4736	0.00349427	yes
XLOC_005294	BCAT1	chr12:24962957-25102393	0.413376	6.29352	3.92834	15.2247	0.000826214	yes
XLOC_001396	SDC3	chr1:31342312-31381480	0.504477	7.63876	3.92048	15.142	0.000826214	yes
XLOC_013289	SIRPA	chr20:1874812-1920540	0.780105	11.7986	3.91881	15.1244	0.000826214	yes
XLOC_015050	TIGIT	chr3:114012832-114029135	1.27868	19.2345	3.91097	15.0425	0.000826214	yes
XLOC_022098	DAPK1	chr9:90112755-90323549	0.118696	1.77071	3.89899	14.9181	0.00148161	yes
XLOC_017755	FOXC1	chr6:1610680-1614129	0.0374323	0.548736	3.87375	14.6594	0.0297492	yes
XLOC_001681	SORT1	chr1:109852187-109940563	0.0296243	0.433468	3.87107	14.6322	0.00735007	yes
XLOC_017166	C5orf62	chr5:150157507-150176298	0.0617464	0.889612	3.84875	14.4075	0.029062	yes
XLOC_015884	GP5	chr3:194115549-194119995	0.103615	1.49067	3.84665	14.3866	0.0157992	yes
XLOC_021263	IDO1	chr8:39771327-39786309	0.247682	3.54587	3.83958	14.3162	0.00669326	yes
XLOC_002603	MARVELD1	chr10:99473464-99477909	0.133566	1.90343	3.83298	14.2509	0.00254981	yes
XLOC_013571	COL9A3	chr20:61448413-61493115	4.51279	64.2779	3.83223	14.2435	0.000826214	yes
XLOC_002677	ADRB1	chr10:115803805-115806667	0.0411891	0.583082	3.82337	14.1563	0.0347596	yes
XLOC_022705	DFNB31	chr9:117164359-117267736	5.11619	72.102	3.8169	14.0929	0.000826214	yes
XLOC_018003	PIM1	chr6:37137921-37143204	12.0473	167.975	3.80147	13.943	0.000826214	yes
XLOC_012860	SEMA4C	chr2:97525472-97535735	0.118723	1.63497	3.7836	13.7714	0.00349427	yes
XLOC_002095	PHLDA3	chr1:201434621-201438299	0.0855938	1.17811	3.78283	13.764	0.0390367	yes
XLOC_003647	CTTN	chr11:70244611-70282690	0.118522	1.62294	3.77539	13.6932	0.000826214	yes
XLOC_011756	OSCAR	chr19:54597932-54604148	0.142626	1.95273	3.77518	13.6912	0.0030584	yes
XLOC_000860	ATP1B1	chr1:169075946-169337186	0.440085	6.02343	3.77473	13.687	0.0438983	yes
XLOC_001443	GRIK3	chr1:37261127-37499844	0.324039	4.42482	3.77138	13.6552	0.000826214	yes
XLOC_000799	SLAMF8	chr1:159796478-159832447	0.188618	2.56211	3.76379	13.5836	0.01416	yes
XLOC_001232	PLEKHG5,TNFRSF25	chr1:6521213-6580069	0.89648	12.168	3.76267	13.573	0.000826214	yes
XLOC_010373	CLEC4M	chr19:7828034-7834491	0.116465	1.56789	3.75085	13.4623	0.0039223	yes
XLOC_009098	LOC440461	chr17:66194800-66196443	0.33801	4.53991	3.74753	13.4313	0.00553905	yes
XLOC_015998	BST1	chr4:15704572-15733796	0.0600056	0.805951	3.74752	13.4312	0.0301945	yes
XLOC_020863	TFPI2	chr7:93515744-93520065	0.154313	2.06945	3.74531	13.4107	0.0447895	yes
XLOC_006281	PLEKHG3	chr14:65171192-65211060	0.0697451	0.933079	3.74183	13.3784	0.0100056	yes
XLOC_001998	F5	chr1:169481191-169555769	0.057895	0.769896	3.73315	13.2981	0.000826214	yes
XLOC_005531	PHLDA1	chr12:76419226-76425556	0.126554	1.68214	3.73247	13.2918	0.00148161	yes
XLOC_003120	KIAA1598	chr10:118644305-118765088	0.106285	1.41156	3.73128	13.2809	0.00433286	yes
XLOC_009793	CD300LB	chr17:72517312-72527613	0.0560464	0.741981	3.72669	13.2387	0.0317501	yes
XLOC_022327	RXRA	chr9:137218315-137332431	1.82049	24.0324	3.72258	13.201	0.000826214	yes
XLOC_005322	KIF21A	chr12:39687029-39837192	0.269178	3.51926	3.70864	13.0741	0.000826214	yes
XLOC_010706	CYP2S1	chr19:41699114-41713444	0.0432048	0.56275	3.70323	13.0252	0.0444217	yes
XLOC_002387	CREM	chr10:35415768-35501886	5.01446	64.9648	3.69549	12.9555	0.000826214	yes
XLOC_000139	ARHGEF10L	chr1:17866329-18024370	0.710322	8.99288	3.66224	12.6603	0.000826214	yes
XLOC_018047	VEGFA	chr6:43737945-43754223	0.424956	5.36248	3.65752	12.619	0.000826214	yes
XLOC_021439	TRIB1	chr8:126442562-126450644	2.3342	29.4392	3.65674	12.6121	0.000826214	yes
XLOC_011958	QPCT	chr2:37571752-37600465	0.202113	2.52949	3.64561	12.5152	0.00595018	yes
XLOC_002559	IFIT1	chr10:91152321-91163744	1.92942	24.0171	3.63782	12.4478	0.000826214	yes
XLOC_014342	H1F0	chr22:38201113-38203443	0.362904	4.48218	3.62654	12.3509	0.0030584	yes
XLOC_011189	EMR4P	chr19:6952510-6990857	0.814491	10.0069	3.61895	12.2861	0.00203426	yes
XLOC_004399	SYTL2	chr11:85405264-85522178	0.342036	4.16021	3.60444	12.1631	0.000826214	yes
XLOC_009642	WNT3	chr17:44841686-44896082	3.37885	40.9645	3.59977	12.1238	0.000826214	yes
XLOC_014323	HMOX1	chr22:35777059-35790207	6.56227	78.9633	3.58892	12.033	0.000826214	yes
XLOC_020256	GTF2IRD1	chr7:73868119-74016920	0.0657796	0.790976	3.58792	12.0246	0.00148161	yes
XLOC_010103	YES1	chr18:721591-812327	0.0318711	0.381079	3.57977	11.9569	0.018883	yes
XLOC_023343	HMGB3	chrX:150151762-150159248	0.145852	1.73699	3.57401	11.9092	0.0039223	yes
XLOC_008900	IGFBP4	chr17:38599675-38613982	7.87554	93.534	3.57004	11.8765	0.000826214	yes
XLOC_003399	MDK	chr11:46402617-46405375	0.540359	6.36934	3.55915	11.7872	0.00433286	yes
XLOC_005878	FARP1	chr13:98795433-99102023	0.373557	4.40079	3.55836	11.7808	0.000826214	yes
XLOC_011929	FOSL2	chr2:28615778-28637516	0.963294	11.3178	3.55447	11.749	0.000826214	yes
XLOC_016417	CLNK	chr4:10491837-10686386	1.94922	22.743	3.54445	11.6677	0.000826214	yes
XLOC_006859	CKB	chr14:103985994-103989196	0.277726	3.22375	3.53701	11.6077	0.00935515	yes
XLOC_022466	AQP3	chr9:33441151-33447631	0.571092	6.50914	3.51067	11.3977	0.00254981	yes
XLOC_004701	C12orf60	chr12:14956505-14976791	0.257638	2.92804	3.50652	11.365	0.0342042	yes
XLOC_013088	STAT4	chr2:191894301-192016322	0.968569	10.9619	3.5005	11.3176	0.000826214	yes
XLOC_021810	NCALD	chr8:102698769-103137135	0.0460711	0.521391	3.50043	11.3171	0.000826214	yes
XLOC_016202	SGMS2	chr4:108745720-108836204	0.0476042	0.537484	3.49706	11.2907	0.0030584	yes
XLOC_001340	ID3	chr1:23884420-23886285	28.4059	314.669	3.46957	11.0776	0.000826214	yes
XLOC_021668	CEBPD	chr8:48649475-48650726	0.330758	3.66067	3.46826	11.0675	0.0100056	yes
XLOC_008852	CCL4	chr17:34431219-34433014	2.22779	24.2956	3.44701	10.9057	0.0030584	yes
XLOC_023501	CFP	chrX:47483611-47489704	0.655626	7.10077	3.43703	10.8305	0.00148161	yes
XLOC_022840	CARD9	chr9:139258407-139268133	0.162119	1.75089	3.43296	10.8	0.00735007	yes
XLOC_015530	NT5DC2	chr3:52529355-52569093	0.870887	9.32504	3.42055	10.7075	0.0252705	yes
XLOC_021217	ADAMDEC1	chr8:24241797-24263526	0.679763	7.27336	3.41952	10.6999	0.000826214	yes
XLOC_021650	FGFR1	chr8:38268655-38326352	0.499393	5.34074	3.41879	10.6944	0.000826214	yes
XLOC_008240	MEFV	chr16:3292027-3306627	0.0337982	0.359343	3.41034	10.632	0.017081	yes
XLOC_007297	SYNM	chr15:99645285-99675800	0.0740772	0.786722	3.40875	10.6203	0.00935515	yes
XLOC_007761	TNFRSF12A	chr16:3070312-3072383	0.132793	1.40887	3.40729	10.6095	0.0373658	yes
XLOC_009376	RASD1	chr17:17397752-17399709	0.26881	2.81817	3.3901	10.4839	0.00705249	yes
XLOC_016029	FAM114A1	chr4:38869353-38947365	0.148758	1.55356	3.38454	10.4435	0.0039223	yes
XLOC_009936	EMILIN2	chr18:2847027-2914090	1.63595	17.027	3.37962	10.408	0.000826214	yes
XLOC_004896	DTX3	chr12:57998603-58003583	1.67702	17.1495	3.35419	10.2261	0.000826214	yes
XLOC_009663	HOXB7	chr17:46684594-46688383	0.212767	2.17338	3.35259	10.2148	0.0193751	yes
XLOC_022618	NINJ1	chr9:95883770-95896570	1.92166	19.4878	3.34214	10.1411	0.000826214	yes
XLOC_009142	GALR2	chr17:74070891-74073573	0.32631	3.27846	3.3287	10.047	0.01416	yes
XLOC_004678	GABARAPL1	chr12:10365488-10375724	2.08645	20.9591	3.32846	10.0454	0.000826214	yes
XLOC_006538	KIAA0284	chr14:105331649-105363107	0.0510062	0.511806	3.32685	10.0342	0.00832381	yes
XLOC_017721	COL23A1	chr5:177664616-178017556	0.0607858	0.605875	3.31721	9.96735	0.028161	yes
XLOC_000823	HSPA6	chr1:161494035-161496687	0.343779	3.42293	3.31568	9.95679	0.0155137	yes
XLOC_000611	CD101	chr1:117544371-117579167	0.21524	2.11346	3.29558	9.81903	0.00254981	yes
XLOC_022285	LOC100506190	chr9:132250938-132275965	0.28341	2.77617	3.29213	9.79557	0.00349427	yes
XLOC_006856	ANKRD9	chr14:102973197-102976128	0.165859	1.61952	3.28754	9.76446	0.0191349	yes
XLOC_023377	TKTL1	chrX:153524026-153558713	0.0801123	0.781265	3.28572	9.75215	0.00902576	yes
XLOC_020713	AOAH	chr7:36552548-36764154	0.811952	7.89397	3.28129	9.72225	0.000826214	yes
XLOC_012724	CCDC88A	chr2:55514977-55647057	4.15235	40.2953	3.27861	9.7042	0.000826214	yes
XLOC_013186	CHPF	chr2:220403668-220408487	0.32087	3.10822	3.27603	9.68687	0.00433286	yes
XLOC_010797	C5AR1	chr19:47813103-47825327	0.746869	7.21695	3.27246	9.66293	0.000826214	yes
XLOC_000192	MAN1C1	chr1:25943958-26111258	0.240028	2.31855	3.27195	9.65951	0.0030584	yes
XLOC_008546	MAF	chr16:79627744-79634622	0.200773	1.93904	3.2717	9.65784	0.00254981	yes
XLOC_000422	L1TD1	chr1:62660473-62678001	0.515368	4.88763	3.24546	9.48377	0.000826214	yes
XLOC_012136	ZAP70	chr2:98330030-98356323	4.25111	39.8677	3.22931	9.37819	0.000826214	yes
XLOC_022498	TPM2	chr9:35681989-35690053	2.04923	19.114	3.22147	9.32737	0.000826214	yes
XLOC_006268	PRKCH	chr14:61788514-62017698	0.905541	8.4123	3.21565	9.28982	0.000826214	yes
XLOC_014409	UPK3A	chr22:45680867-45691755	0.251821	2.33865	3.21521	9.28698	0.0445895	yes
XLOC_015954	EVC	chr4:5712923-5816031	0.138249	1.25865	3.18653	9.10419	0.00148161	yes
XLOC_016397	EVC2	chr4:5564145-5711275	0.221121	2.00453	3.18036	9.06533	0.00148161	yes
XLOC_003784	NCAM1	chr11:112831968-113149158	0.0416283	0.377333	3.1802	9.06433	0.0210824	yes
XLOC_004198	MS4A6A	chr11:59939079-59952139	0.576741	5.22349	3.17902	9.05692	0.00148161	yes
XLOC_023576	VSIG4	chrX:65241579-65259967	0.112928	1.00335	3.15134	8.8848	0.0444217	yes
XLOC_007948	GPT2	chr16:46918307-46965201	3.94073	34.975	3.14979	8.87526	0.000826214	yes
XLOC_009970	C18orf1	chr18:13218785-13652753	2.24989	19.8609	3.142	8.82747	0.000826214	yes
XLOC_018378	ATXN1	chr6:16299342-16761721	1.88909	16.6127	3.13652	8.794	0.000826214	yes
XLOC_007836	ACSM3	chr16:20775311-20860990	1.34896	11.8027	3.12919	8.74944	0.00515758	yes
XLOC_005780	FRY	chr13:32605436-32870776	1.31629	11.4783	3.12436	8.72019	0.000826214	yes
XLOC_015127	BFSP2	chr3:133118789-133194056	0.128887	1.118	3.11674	8.67426	0.0412606	yes
XLOC_005708	CDK2AP1	chr12:123745539-123756687	4.45869	38.2801	3.1019	8.58549	0.000826214	yes
XLOC_011726	FPR1	chr19:52249022-52255150	0.368515	3.16075	3.10047	8.57698	0.0114586	yes
XLOC_006571	ZNF219	chr14:21558204-21572863	0.601641	5.15463	3.09889	8.56759	0.000826214	yes
XLOC_018267	RAB32	chr6:146864827-146876086	0.504105	4.31297	3.09689	8.55572	0.0160819	yes
XLOC_005440	ITGA5	chr12:54789044-54813050	1.52809	13.072	3.09667	8.55442	0.000826214	yes
XLOC_016464	APBB2	chr4:40812043-41216635	1.63886	13.9458	3.08906	8.50942	0.000826214	yes
XLOC_000091	TNFRSF8	chr1:12123433-12204264	0.14588	1.23896	3.08628	8.49303	0.0155137	yes
XLOC_016285	FHDC1	chr4:153864134-153900848	0.336947	2.85475	3.08277	8.4724	0.000826214	yes
XLOC_006316	ACOT4	chr14:74058409-74062470	0.167732	1.40394	3.06525	8.37013	0.0233684	yes
XLOC_001815	S100A11	chr1:152004981-152009511	16.1837	133.981	3.04942	8.27879	0.000826214	yes
XLOC_023194	ARMCX1	chrX:100805513-100809675	0.17797	1.468	3.04415	8.2486	0.0103089	yes
XLOC_018794	SAMD3	chr6:130465460-130544099	0.486204	4.0028	3.04138	8.23278	0.00148161	yes
XLOC_014390	SEPT3	chr22:42372930-42394225	0.0882784	0.722744	3.03335	8.18709	0.0342042	yes
XLOC_009489	HNF1B	chr17:36046433-36105096	0.127407	1.03983	3.02883	8.16148	0.0378953	yes
XLOC_002556	IFIT2	chr10:91061705-91069033	2.69973	21.7788	3.01204	8.06704	0.000826214	yes
XLOC_000734	IL6R	chr1:154377668-154441926	1.47877	11.9049	3.00909	8.05056	0.000826214	yes
XLOC_017653	HAVCR2	chr5:156512842-156536248	0.551821	4.42612	3.00377	8.02093	0.00148161	yes
XLOC_009949	PTPRM	chr18:7567313-8406859	0.0455081	0.362985	2.99572	7.9763	0.0210824	yes
XLOC_009794	CD300C	chr17:72537246-72542282	0.354582	2.81027	2.98651	7.92554	0.023774	yes
XLOC_007263	LOC254559	chr15:89921272-89941718	0.42867	3.36604	2.97311	7.85227	0.000826214	yes
XLOC_003935	CDKN1C	chr11:2904447-2906995	0.138845	1.08699	2.96879	7.82879	0.0160819	yes
XLOC_020148	EEPD1	chr7:36192835-36341152	0.0768607	0.593485	2.94889	7.72155	0.0210824	yes
XLOC_004048	PLEKHA7	chr11:16809206-17035963	0.623076	4.76101	2.93379	7.64115	0.000826214	yes
XLOC_013765	TGM2	chr20:36756863-36793700	0.903002	6.84181	2.92158	7.57675	0.000826214	yes
XLOC_011119	JSRP1	chr19:2252249-2256422	0.547497	4.14628	2.92089	7.57313	0.012053	yes
XLOC_006112	MCF2L-AS1	chr13:113621797-113622952	0.232772	1.75506	2.91453	7.53982	0.036227	yes
XLOC_001450	EPHA10	chr1:38181645-38230824	0.200929	1.51311	2.91276	7.53057	0.0039223	yes
XLOC_002053	RGS16	chr1:182567757-182573548	1.4684	10.9519	2.89887	7.45842	0.000826214	yes
XLOC_007958	NKD1	chr16:50582240-50674771	0.238761	1.77683	2.89566	7.44184	0.00254981	yes
XLOC_002141	IL10	chr1:206940947-206945839	0.164923	1.2271	2.89539	7.44045	0.0374995	yes
XLOC_011857	ID2	chr2:8822112-8824583	1.11426	8.27715	2.89304	7.42834	0.00349427	yes
XLOC_009478	CCL3	chr17:34415602-34417506	2.71358	20.1225	2.89054	7.41548	0.00254981	yes
XLOC_001455	FHL3	chr1:38462441-38471187	0.500135	3.66496	2.87341	7.32795	0.0096896	yes
XLOC_009730	LOC645638	chr17:58160926-58165828	16.8314	123.099	2.87059	7.31364	0.000826214	yes
XLOC_011211	PRAM1	chr19:8554939-8567538	0.253276	1.84443	2.86439	7.28228	0.0251028	yes
XLOC_006342	VASH1	chr14:77228234-77249363	3.65884	26.5656	2.8601	7.26066	0.000826214	yes
XLOC_017094	CYSTM1	chr5:139554652-139623374	5.3449	38.648	2.85416	7.23082	0.00148161	yes
XLOC_005604	SLC41A2	chr12:105197274-105322472	0.366987	2.65267	2.85364	7.22822	0.0039223	yes
XLOC_011412	CEBPA	chr19:33790839-33793430	0.314797	2.27386	2.85265	7.22326	0.0100056	yes
XLOC_013818	SULF2	chr20:46286149-46415360	1.65939	11.8662	2.83814	7.15098	0.000826214	yes
XLOC_009087	PRKCA	chr17:64298925-64806862	0.236549	1.68373	2.83145	7.11789	0.00148161	yes
XLOC_013778	GTSF1L	chr20:42354800-42355642	1.23182	8.73304	2.82569	7.08953	0.0178346	yes
XLOC_016156	AGPAT9	chr4:84457066-84527027	0.181407	1.28228	2.82141	7.06853	0.0221966	yes
XLOC_003501	CD6	chr11:60739112-60787848	7.67788	54.2334	2.8204	7.06358	0.000826214	yes
XLOC_007977	MT2A	chr16:56642477-56643409	4.83498	33.9358	2.81123	7.01883	0.00203426	yes
XLOC_003092	CALHM1	chr10:105213143-105218648	0.107248	0.750992	2.80785	7.0024	0.0235829	yes
XLOC_013950	ITSN1	chr21:35014783-35261609	0.0605601	0.422555	2.8027	6.97745	0.0112	yes
XLOC_000994	LOC284581	chr1:205831206-205865215	0.0873884	0.604692	2.79069	6.91961	0.0340263	yes
XLOC_012683	HNRPLL	chr2:38790327-38830178	1.50371	10.3698	2.7858	6.89619	0.000826214	yes
XLOC_001986	CD247	chr1:167399876-167487847	2.97947	20.3535	2.77215	6.83125	0.000826214	yes
XLOC_011761	LILRB3	chr19:54720146-54726959	0.29838	2.03806	2.77197	6.8304	0.0200913	yes
XLOC_000974	PPFIA4	chr1:203020310-203047864	0.111248	0.759355	2.771	6.82581	0.0152337	yes
XLOC_012974	MCM6	chr2:136597195-136634011	3.08561	20.9035	2.76011	6.77448	0.000826214	yes
XLOC_002557	IFIT3	chr10:91087601-91100725	2.90003	19.5945	2.75631	6.75666	0.000826214	yes
XLOC_004376	LRRC32	chr11:76368567-76381791	0.323318	2.17925	2.75281	6.74029	0.00476454	yes
XLOC_021780	GEM	chr8:95261484-95274547	0.226574	1.52481	2.75058	6.72988	0.0251028	yes
XLOC_023111	FAAH2	chrX:57313109-57515629	0.510928	3.43308	2.74831	6.7193	0.00705249	yes
XLOC_005666	WSB2	chr12:118470491-118498951	7.26274	48.4791	2.73878	6.67506	0.000826214	yes
XLOC_015767	PFN2	chr3:149682690-149688741	2.08119	13.8726	2.73676	6.66572	0.000826214	yes
XLOC_014714	BHLHE40	chr3:5021096-5026865	9.04289	60.255	2.73623	6.66327	0.000826214	yes
XLOC_014833	VIPR1	chr3:42530790-42579065	1.98768	13.1981	2.73118	6.63999	0.000826214	yes
XLOC_013610	SRXN1	chr20:627267-633890	0.916814	6.0604	2.72471	6.61027	0.00148161	yes
XLOC_003133	RGS10	chr10:121259338-121302222	15.5148	102.198	2.71966	6.58718	0.000826214	yes
XLOC_004386	GAB2	chr11:77926335-78128868	7.44468	48.9312	2.71647	6.57263	0.000826214	yes
XLOC_001914	FCRL4	chr1:157543538-157567870	0.167125	1.09715	2.71476	6.56484	0.0240065	yes
XLOC_003683	SERPINH1	chr11:75273100-75283849	1.18041	7.68308	2.7024	6.50884	0.00148161	yes
XLOC_018263	STX11	chr6:144471653-144513076	0.844772	5.49581	2.7017	6.50568	0.000826214	yes
XLOC_009521	CCR7	chr17:38710021-38721736	67.6409	437.646	2.6938	6.47015	0.000826214	yes
XLOC_009267	CXCL16	chr17:4634722-4643223	6.72288	43.4722	2.69294	6.4663	0.000826214	yes
XLOC_020555	GIMAP8	chr7:150147961-150176483	0.540683	3.49586	2.69279	6.46563	0.00632171	yes
XLOC_011767	LILRA4	chr19:54844691-54850421	9.12152	58.9427	2.69197	6.46195	0.000826214	yes
XLOC_013081	SLC40A1	chr2:190425315-190445537	0.123544	0.798085	2.69152	6.45994	0.01416	yes
XLOC_011765	LILRA3	chr19:54799854-54804265	0.596364	3.83752	2.68591	6.43487	0.0183632	yes
XLOC_015330	SRGAP3	chr3:9022277-9291311	0.170134	1.09405	2.68493	6.4305	0.00203426	yes
XLOC_021917	OPLAH	chr8:145106166-145115584	0.142636	0.916012	2.68303	6.42203	0.01416	yes
XLOC_013160	TNS1	chr2:218664511-218808796	0.112461	0.722173	2.68291	6.4215	0.00799374	yes
XLOC_006021	RCBTB2	chr13:49063098-49107316	0.988805	6.2621	2.66289	6.333	0.000826214	yes
XLOC_020661	IGF2BP3	chr7:23349827-23509995	0.594075	3.76078	2.66231	6.33046	0.000826214	yes
XLOC_008020	CMTM3	chr16:66637934-66647795	3.71357	23.5058	2.66214	6.32971	0.000826214	yes
XLOC_012385	PLCL1	chr2:198669425-199014608	0.106497	0.671071	2.65565	6.3013	0.029062	yes
XLOC_008632	ZMYND15	chr17:4643318-4649410	0.410936	2.58292	2.65202	6.28547	0.00832381	yes
XLOC_017600	ARAP3	chr5:141032967-141061800	0.116666	0.731002	2.6475	6.26581	0.0212549	yes
XLOC_015510	CISH	chr3:50643884-50649262	0.346152	2.16856	2.64726	6.26476	0.00935515	yes
XLOC_012461	WNT10A	chr2:219745254-219758651	6.62082	41.3173	2.64166	6.24049	0.000826214	yes
XLOC_001070	C1orf95	chr1:226736500-226796915	0.145325	0.902827	2.63516	6.21244	0.00669326	yes
XLOC_009252	TRPV3	chr17:3416485-3461289	0.672598	4.17537	2.63409	6.20783	0.000826214	yes
XLOC_001435	COL8A2	chr1:36560843-36565850	0.0648283	0.40189	2.6321	6.19928	0.0378953	yes
XLOC_012116	MAL	chr2:95691478-95719735	0.557847	3.41713	2.61485	6.1256	0.0157992	yes
XLOC_008564	GINS2	chr16:85711279-85722588	0.541134	3.31426	2.61463	6.12466	0.0144457	yes
XLOC_002528	CDHR1	chr10:85954411-85979376	0.138884	0.850181	2.61389	6.12152	0.0165963	yes
XLOC_000008	PLEKHN1	chr1:901876-910484	0.136272	0.83252	2.61099	6.10923	0.0288352	yes
XLOC_002316	PFKFB3	chr10:6186842-6277507	4.9094	29.9624	2.60953	6.10305	0.000826214	yes
XLOC_016237	BBS12	chr4:123653856-123666098	0.515836	3.13064	2.60147	6.06905	0.00203426	yes
XLOC_001631	GBP2	chr1:89573309-89591799	9.67693	58.6112	2.59855	6.05678	0.000826214	yes
XLOC_006152	ARHGEF40	chr14:21538526-21558036	0.234459	1.41978	2.59826	6.05556	0.00515758	yes
XLOC_011743	ZNF702P	chr19:53471503-53496784	0.213695	1.28972	2.59343	6.03532	0.0217447	yes
XLOC_001087	RHOU	chr1:228780393-228882416	0.252193	1.50381	2.57602	5.96292	0.0178346	yes
XLOC_013783	ADA	chr20:43248162-43280376	3.90688	23.2145	2.57094	5.94196	0.000826214	yes
XLOC_000810	SLAMF7	chr1:160709076-160724601	3.39985	20.1494	2.56719	5.92654	0.000826214	yes
XLOC_018781	MAN1A1	chr6:119499266-119670926	7.93325	47.0044	2.56681	5.92498	0.000826214	yes
XLOC_004431	SESN3	chr11:94906132-94964246	24.2592	143.52	2.56465	5.91611	0.000826214	yes
XLOC_008845	SLFN5	chr17:33570085-33594761	2.53768	14.992	2.56261	5.90776	0.000826214	yes
XLOC_001854	RAB13	chr1:153954127-153958806	1.01923	5.98106	2.55292	5.86821	0.00799374	yes
XLOC_013871	TCFL5	chr20:61448413-61493115	5.67574	33.1478	2.54603	5.84025	0.000826214	yes
XLOC_001138	NLRP3	chr1:247579457-247612406	0.227526	1.32784	2.54498	5.836	0.0096896	yes
XLOC_012021	LGALSL	chr2:64681326-64688517	0.318717	1.8545	2.54068	5.81863	0.00832381	yes
XLOC_022786	IER5L	chr9:131937830-131940540	0.206151	1.19427	2.53435	5.79316	0.0244343	yes
XLOC_011764	LILRB2	chr19:54777674-54785033	2.77849	16.028	2.52822	5.7686	0.000826214	yes
XLOC_006885	CYFIP1	chr15:22892683-23003603	2.32257	13.378	2.52607	5.76	0.000826214	yes
XLOC_009939	TGIF1	chr18:3412071-3458406	21.6541	124.528	2.52376	5.75079	0.000826214	yes
XLOC_005996	KBTBD6	chr13:41701708-41706936	0.654159	3.76129	2.52351	5.74979	0.000826214	yes
XLOC_006337	FLVCR2	chr14:76044939-76114512	0.362896	2.08064	2.5194	5.73344	0.00735007	yes
XLOC_005937	LATS2	chr13:21547175-21635722	0.700114	4.01105	2.51832	5.72915	0.00148161	yes
XLOC_000349	KIF2C	chr1:45205489-45233438	0.384364	2.20151	2.51795	5.72768	0.00902576	yes
XLOC_009200	SLC16A3	chr17:80186281-80197375	6.31364	36.1289	2.51661	5.72236	0.000826214	yes
XLOC_013706	NINL	chr20:25433337-25566153	0.700039	3.974	2.50508	5.67681	0.000826214	yes
XLOC_020869	PDK4	chr7:95212808-95225925	0.654214	3.7054	2.5018	5.66392	0.00203426	yes
XLOC_007827	ITPRIPL2	chr16:19125253-19132952	1.16221	6.5252	2.48915	5.61447	0.000826214	yes
XLOC_005608	CKAP4	chr12:106631658-106641713	8.35813	46.8985	2.48829	5.61112	0.000826214	yes
XLOC_009848	TIMP2	chr17:76849058-76921472	5.44767	30.2966	2.47545	5.56141	0.000826214	yes
XLOC_014339	LGALS1	chr22:38071612-38075809	68.1701	373.506	2.45392	5.47903	0.000826214	yes
XLOC_018740	LOC100422737	chr6:107165326-107235300	0.336101	1.83489	2.44873	5.45935	0.0466638	yes
XLOC_014360	APOBEC3H	chr22:39493228-39500072	0.876916	4.78087	2.44676	5.4519	0.00868922	yes
XLOC_012752	SPRED2	chr2:65537984-65659656	0.401205	2.18356	2.44427	5.4425	0.0039223	yes
XLOC_013695	CST3	chr20:23614293-23618574	2.97319	16.1711	2.44334	5.43899	0.00935515	yes
XLOC_020304	FZD1	chr7:90893782-90898132	0.229541	1.24242	2.43633	5.41263	0.0144457	yes
XLOC_000979	ATP2B4	chr1:203595914-203713209	5.94459	32.0489	2.43063	5.39129	0.000826214	yes
XLOC_015696	MGLL	chr3:127407904-127542093	0.4466	2.40538	2.42921	5.38598	0.00868922	yes
XLOC_023265	SOWAHD	chrX:118892575-118894165	3.69483	19.8611	2.42637	5.37539	0.00148161	yes
XLOC_001496	BEST4	chr1:45249256-45253426	0.362342	1.94423	2.42378	5.36575	0.0173143	yes
XLOC_018302	SYTL3	chr6:159071045-159185908	1.29347	6.93771	2.42321	5.36363	0.00203426	yes
XLOC_007988	MT1X	chr16:56716381-56718108	2.59572	13.8824	2.41905	5.34819	0.0358174	yes
XLOC_013103	SATB2	chr2:200134222-200337481	0.10304	0.548133	2.41133	5.31965	0.0295501	yes
XLOC_005079	CCDC64	chr12:120427647-120532299	8.31884	44.2437	2.41102	5.3185	0.000826214	yes
XLOC_018623	ENPP5	chr6:46127761-46138717	0.21648	1.14483	2.40283	5.2884	0.0264014	yes
XLOC_014701	SCO2,TYMP	chr22:50946644-50968514	18.0265	95.2995	2.40235	5.28664	0.00254981	yes
XLOC_004666	KLRG1	chr12:9142220-9163340	0.655812	3.45262	2.39634	5.26466	0.0136009	yes
XLOC_008575	SLC7A5	chr16:87863628-87903100	2.61305	13.521	2.3714	5.17443	0.000826214	yes
XLOC_003517	FADS2	chr11:61595712-61634825	0.644595	3.3302	2.36915	5.16637	0.0109025	yes
XLOC_005997	KBTBD7	chr13:41765710-41768702	0.853172	4.40589	2.36853	5.16415	0.0030584	yes
XLOC_015459	PFKFB4	chr3:48555116-48594227	0.523619	2.70117	2.367	5.15867	0.00632171	yes
XLOC_003150	CTBP2	chr10:126676417-126849624	0.186241	0.954133	2.35702	5.12311	0.0212549	yes
XLOC_020185	UPP1	chr7:48128354-48148330	1.42252	7.27237	2.35397	5.11229	0.00595018	yes
XLOC_004493	CADM1	chr11:115044344-115375241	0.125779	0.642911	2.35373	5.11144	0.0495435	yes
XLOC_014021	COL18A1	chr21:46825096-46933634	5.35498	27.3202	2.35101	5.10181	0.0193751	yes
XLOC_008683	CD68	chr17:7482804-7485429	11.7695	60.0426	2.35093	5.10153	0.000826214	yes
XLOC_022737	ZBTB6	chr9:125670334-125675609	3.02247	15.4111	2.35017	5.09884	0.000826214	yes
XLOC_004368	ARRB1	chr11:74971165-75062875	0.302989	1.53662	2.34242	5.07153	0.00902576	yes
XLOC_014697	PLXNB2	chr22:50713407-50746001	2.06876	10.4791	2.34068	5.06541	0.000826214	yes
XLOC_003901	MIR210HG	chr11:565656-568457	1.14707	5.80492	2.33932	5.06064	0.00515758	yes
XLOC_009209	METRNL	chr17:81037566-81052591	3.48742	17.546	2.33091	5.03123	0.00203426	yes
XLOC_012104	LINC00152	chr2:87754973-87821030	1.70569	8.56422	2.32796	5.02095	0.0255262	yes
XLOC_020113	LOC441204	chr7:26443107-26535986	0.424379	2.12556	2.32441	5.00861	0.0468249	yes
XLOC_002099	PTPN7	chr1:202116140-202130716	13.9891	69.8805	2.32059	4.99536	0.000826214	yes
XLOC_001501	ZSWIM5	chr1:45482075-45672250	0.470824	2.34328	2.31527	4.97698	0.00669326	yes
XLOC_004396	DLG2	chr11:83166055-85338314	0.133001	0.659754	2.31049	4.96052	0.0100056	yes
XLOC_011214	ADAMTS10	chr19:8645125-8675588	0.158008	0.782391	2.30789	4.95158	0.0497322	yes
XLOC_011889	FKBP1B	chr2:24272583-24286550	0.962091	4.75003	2.30369	4.93719	0.0203322	yes
XLOC_004772	CACNB3	chr12:49208214-49222726	0.419638	2.07152	2.30347	4.93644	0.0144457	yes
XLOC_008169	RHBDF1	chr16:108057-122629	0.165993	0.81646	2.29826	4.91864	0.0466638	yes
XLOC_002916	ZWINT	chr10:58117198-58121034	0.415821	2.04513	2.29816	4.9183	0.0196033	yes
XLOC_014940	IL17RB	chr3:53880576-53899827	1.66003	8.13247	2.29249	4.89901	0.00203426	yes
XLOC_006336	BATF	chr14:75988783-76013334	6.83455	33.4722	2.29205	4.89752	0.000826214	yes
XLOC_020664	DFNA5	chr7:24737973-24797639	2.19473	10.7277	2.28923	4.88795	0.00203426	yes
XLOC_003048	MORN4	chr10:99374309-99393913	0.35672	1.74241	2.28822	4.88453	0.0223781	yes
XLOC_013882	SRMS	chr20:62172162-62178857	0.582653	2.83334	2.28179	4.86281	0.0264014	yes
XLOC_015823	TNIK	chr3:170780291-171178197	0.433992	2.11032	2.28172	4.86257	0.00553905	yes
XLOC_014024	COL6A2	chr21:47518032-47552763	0.314593	1.52735	2.27948	4.85503	0.0265822	yes
XLOC_006066	SPRY2	chr13:80910111-80915086	0.635712	3.08359	2.27817	4.85062	0.0217447	yes
XLOC_019494	HLA-B	chr6_mann_hap4:2668103-2671444	3.37483	16.316	2.2734	4.83461	0.0173143	yes
XLOC_010574	PLEKHF1	chr19:30156326-30166383	1.22584	5.92458	2.27294	4.83307	0.00669326	yes
XLOC_000302	MFSD2A	chr1:40420783-40435628	0.472004	2.28112	2.27287	4.83284	0.0183632	yes
XLOC_016462	RBM47	chr4:40425271-40631883	1.58541	7.65186	2.27096	4.82644	0.000826214	yes
XLOC_000355	PLK3	chr1:45266035-45272957	6.33829	30.5814	2.27049	4.82487	0.000826214	yes
XLOC_003812	PHLDB1	chr11:118477212-118528748	0.130729	0.630666	2.27029	4.8242	0.0210824	yes
XLOC_003838	UBASH3B	chr11:122526397-122685187	1.91608	9.2294	2.26808	4.81682	0.000826214	yes
XLOC_005675	PXN	chr12:120639093-120703574	2.66514	12.8236	2.26652	4.81161	0.000826214	yes
XLOC_001110	GPR137B	chr1:236305831-236372209	2.40676	11.5235	2.25942	4.78799	0.00148161	yes
XLOC_007417	MFAP1	chr15:44096732-44116951	5.45999	26.0818	2.25607	4.77688	0.000826214	yes
XLOC_010635	HCST	chr19:36393381-36395173	18.4442	88.096	2.25591	4.77635	0.00254981	yes
XLOC_002697	BAG3	chr10:121410881-121437329	1.36799	6.52585	2.25411	4.7704	0.0039223	yes
XLOC_012299	SCN2A	chr2:166095911-166248820	0.363333	1.73188	2.25297	4.76663	0.023774	yes
XLOC_006277	AKAP5	chr14:64932216-64941221	0.957031	4.55591	2.2511	4.76046	0.000826214	yes
XLOC_007445	DMXL2	chr15:51739920-51914967	0.50584	2.40672	2.25032	4.75788	0.00203426	yes
XLOC_001999	SELP	chr1:169558087-169599377	1.24852	5.93485	2.249	4.75353	0.00148161	yes
XLOC_000759	SYT11	chr1:155829259-155854990	1.92466	9.10978	2.24281	4.73318	0.000826214	yes
XLOC_007372	BMF	chr15:40380091-40401075	29.0177	137.216	2.24144	4.72869	0.000826214	yes
XLOC_000590	CTTNBP2NL	chr1:112938799-113003786	0.204822	0.965595	2.23705	4.71432	0.0178346	yes
XLOC_008608	SERPINF2	chr17:1646129-1658559	1.425	6.71759	2.23699	4.71412	0.00433286	yes
XLOC_013421	MAP1LC3A	chr20:33134687-33148149	3.14623	14.811	2.23497	4.70753	0.00769521	yes
XLOC_004624	CD27	chr12:6548166-6560884	54.0596	253.405	2.22882	4.6875	0.000826214	yes
XLOC_001683	AMIGO1	chr1:110049445-110052336	0.678755	3.15044	2.21459	4.6415	0.0112	yes
XLOC_014599	SSTR3	chr22:37602244-37608353	0.74474	3.43649	2.20613	4.61436	0.0319782	yes
XLOC_018260	PHACTR2	chr6:143929316-144152322	0.857878	3.95242	2.20389	4.6072	0.000826214	yes
XLOC_017451	SERINC5	chr5:79407049-79551898	2.91921	13.4429	2.2032	4.605	0.000826214	yes
XLOC_012025	SLC1A4	chr2:65215578-65251000	2.67318	12.3007	2.20212	4.60155	0.000826214	yes
XLOC_007329	ATP10A	chr15:25923859-26108349	0.208796	0.959235	2.19979	4.59412	0.0465357	yes
XLOC_010234	CD226	chr18:67530192-67624232	0.356968	1.63497	2.1954	4.58017	0.0210824	yes
XLOC_001689	SLC16A4	chr1:110905472-110933704	2.8386	12.9623	2.19107	4.56644	0.000826214	yes
XLOC_014595	TST	chr22:37406905-37415491	0.63769	2.90084	2.18555	4.549	0.0347596	yes
XLOC_003198	EPS8L2	chr11:706119-727727	2.43134	11.0438	2.18341	4.54226	0.000826214	yes
XLOC_022834	NACC2	chr9:138898382-138987131	0.191692	0.868692	2.18005	4.53169	0.0259779	yes
XLOC_007023	GCHFR	chr15:41056284-41059911	9.54342	43.2413	2.17983	4.531	0.00203426	yes
XLOC_007188	SNX33	chr15:75941347-75950968	0.27448	1.23867	2.17403	4.51282	0.029062	yes
XLOC_012176	LIMS1	chr2:109150810-109303702	3.47124	15.6622	2.17376	4.51198	0.000826214	yes
XLOC_014438	ADM2	chr22:50919984-50924866	0.397913	1.79301	2.17186	4.50604	0.0186196	yes
XLOC_010666	RYR1	chr19:38924339-39078204	0.119084	0.535973	2.17018	4.5008	0.012053	yes
XLOC_000570	CSF1	chr1:110453232-110473616	0.41156	1.85001	2.16836	4.49512	0.028161	yes
XLOC_017853	PRSS16	chr6:27215501-27224399	0.755291	3.38736	2.16505	4.48482	0.0268194	yes
XLOC_013299	EBF4	chr20:2673523-2740754	0.257927	1.15289	2.16022	4.46983	0.0379969	yes
XLOC_000391	ZFYVE9	chr1:52608045-52812358	0.408072	1.82397	2.16019	4.46974	0.0096896	yes
XLOC_014890	KLHDC8B	chr3:49209017-49213919	0.604644	2.68859	2.15269	4.44656	0.0219613	yes
XLOC_011104	MEX3D	chr19:1554667-1568057	0.345959	1.53494	2.1495	4.43674	0.0326961	yes
XLOC_005270	GUCY2C	chr12:14765567-14849519	0.314867	1.39617	2.14866	4.43416	0.0306105	yes
XLOC_001378	IFI6	chr1:27992571-27998724	17.9319	78.8089	2.13583	4.3949	0.000826214	yes
XLOC_005802	DGKH	chr13:42614171-42803891	0.0976585	0.428726	2.13424	4.39006	0.0403952	yes
XLOC_003630	GSTP1	chr11:67351065-67354124	74.9124	328.44	2.13235	4.38431	0.000826214	yes
XLOC_014698	FAM116B	chr22:50750391-50765489	1.98253	8.64319	2.12422	4.35967	0.00669326	yes
XLOC_005362	RND1	chr12:49250915-49259653	0.378408	1.64845	2.12309	4.35626	0.0499846	yes
XLOC_001710	PHTF1	chr1:114239823-114301777	4.20652	18.2808	2.11963	4.34582	0.000826214	yes
XLOC_007876	SBK1	chr16:28303839-28335170	0.668188	2.88093	2.10821	4.31156	0.00349427	yes
XLOC_004005	CYB5R2	chr11:7686325-7694821	2.56807	11.0171	2.10099	4.29004	0.00769521	yes
XLOC_013859	PPP1R3D	chr20:58508818-58523702	2.00657	8.55406	2.09187	4.263	0.0203322	yes
XLOC_009940	FLJ35776	chr18:3496029-4455266	7.88225	33.5753	2.09072	4.25961	0.000826214	yes
XLOC_001842	S100A4	chr1:153516094-153518282	122.544	519.623	2.08417	4.24031	0.000826214	yes
XLOC_014195	USP18	chr22:18632757-18660162	0.892991	3.7748	2.07968	4.22713	0.0212549	yes
XLOC_001872	MUC1	chr1:155158299-155162706	0.338	1.4258	2.07667	4.21832	0.0368	yes
XLOC_007995	CPNE2	chr16:57126454-57181878	0.460489	1.94214	2.07641	4.21756	0.0356044	yes
XLOC_022578	C9orf64	chr9:86553226-86571663	1.73989	7.33102	2.07502	4.2135	0.0039223	yes
XLOC_023099	TRO	chrX:54947248-54957865	0.608338	2.5559	2.07089	4.20146	0.00735007	yes
XLOC_006726	SGPP1	chr14:64150934-64194756	16.6496	69.8603	2.06899	4.19593	0.000826214	yes
XLOC_011660	NOSIP	chr19:50058967-50083803	37.761	158.311	2.06779	4.19244	0.000826214	yes
XLOC_007006	SPRED1	chr15:38545051-38649450	0.256068	1.0714	2.0649	4.18405	0.014728	yes
XLOC_006592	CDH24	chr14:23516269-23526747	0.809552	3.37016	2.05762	4.16299	0.00769521	yes
XLOC_018052	SLC29A1	chr6:44187241-44201888	1.65558	6.85555	2.04993	4.14086	0.00349427	yes
XLOC_001708	SLC16A1	chr1:113454469-113498975	1.41025	5.82641	2.04665	4.13146	0.00254981	yes
XLOC_004096	ABTB2	chr11:34172533-34379555	0.472011	1.94967	2.04634	4.13057	0.01416	yes
XLOC_016869	ITGA1,PELO	chr5:52083773-52249485	1.35415	5.55627	2.03673	4.10314	0.00433286	yes
XLOC_000257	LCK	chr1:32716839-32751766	13.3101	54.277	2.02782	4.07788	0.000826214	yes
XLOC_013524	MOCS3	chr20:49575362-49577820	1.5687	6.3962	2.02764	4.07737	0.00553905	yes
XLOC_003091	CALHM2	chr10:105206542-105212162	6.16157	25.0885	2.02566	4.07178	0.000826214	yes
XLOC_018076	PAQR8	chr6:52226925-52272575	3.03049	12.3369	2.02536	4.07093	0.000826214	yes
XLOC_000009	ISG15	chr1:948846-949919	25.6961	104.588	2.02509	4.07017	0.000826214	yes
XLOC_015300	FAM43A	chr3:194406621-194409766	8.39916	34.163	2.02412	4.06744	0.000826214	yes
XLOC_006761	PNMA1	chr14:74178485-74181128	9.6289	39.1587	2.02389	4.06679	0.000826214	yes
XLOC_002157	SLC30A1	chr1:211748380-211752099	2.52514	10.2677	2.02368	4.0662	0.00553905	yes
XLOC_010754	BCL3	chr19:45251977-45263301	16.9249	68.7828	2.0229	4.064	0.000826214	yes
XLOC_009227	RILP	chr17:1549444-1553392	0.648265	2.62976	2.02028	4.05663	0.0373658	yes
XLOC_021196	EPB49	chr8:21911080-21940036	0.15943	0.645558	2.01762	4.04915	0.0356044	yes
XLOC_008125	KIAA0513	chr16:85061409-85127828	0.42716	1.72788	2.01615	4.04503	0.00735007	yes
XLOC_014038	SAMSN1	chr21:15857548-15955723	14.094	56.7657	2.00994	4.02765	0.000826214	yes
XLOC_014103	DNAJC28	chr21:34860237-34864023	0.504447	2.02701	2.00658	4.01829	0.0347596	yes
XLOC_014748	HDAC11	chr3:13521714-13547924	0.501308	2.0125	2.00522	4.0145	0.0212549	yes
XLOC_013525	TSHZ2	chr20:51588945-52111869	0.371647	1.48113	1.99469	3.9853	0.00553905	yes
XLOC_009466	SLFN12L	chr17:33801941-33814758	0.742853	2.95443	1.99173	3.97714	0.0310868	yes
XLOC_009956	RAB31	chr18:9708227-9862553	13.1817	52.3953	1.9909	3.97485	0.000826214	yes
XLOC_005618	SELPLG	chr12:109015679-109027670	8.18235	32.4564	1.98792	3.96665	0.000826214	yes
XLOC_001706	RHOC	chr1:113243748-113250025	20.0464	78.9624	1.97782	3.93897	0.000826214	yes
XLOC_016277	DCLK2	chr4:150999425-151178608	2.62209	10.3085	1.97504	3.93139	0.00735007	yes
XLOC_009954	TWSG1	chr18:9334764-9402418	1.75533	6.89565	1.97395	3.92842	0.00254981	yes
XLOC_008609	SERPINF1	chr17:1665258-1680859	7.02728	27.5781	1.97248	3.92442	0.000826214	yes
XLOC_021585	DOK2	chr8:21766383-21771205	4.79708	18.6967	1.96256	3.89753	0.000826214	yes
XLOC_022762	AK1	chr9:130628758-130640022	6.9798	27.1265	1.95845	3.88644	0.000826214	yes
XLOC_005536	E2F7	chr12:77415025-77459360	0.223821	0.868091	1.9555	3.8785	0.0452045	yes
XLOC_007392	EHD4	chr15:42191638-42264755	5.63836	21.8231	1.95251	3.87047	0.000826214	yes
XLOC_009468	PEX12	chr17:33901813-33905656	1.43799	5.55021	1.94848	3.85968	0.00799374	yes
XLOC_002928	EGR2	chr10:64571755-64578927	1.59507	6.14033	1.94469	3.84955	0.00476454	yes
XLOC_013632	ProSAPiP1	chr20:3143272-3149207	0.83295	3.20468	1.94388	3.84739	0.00632171	yes
XLOC_017604	GNPDA1	chr5:141380233-141392620	4.42779	17.0225	1.94279	3.84448	0.000826214	yes
XLOC_001344	FUCA1	chr1:24171571-24194859	8.35784	32.0758	1.94028	3.8378	0.000826214	yes
XLOC_002774	IL2RA	chr10:6052656-6104333	9.9711	38.2459	1.93948	3.83567	0.000826214	yes
XLOC_001987	CREG1	chr1:167510250-167523056	5.64127	21.6171	1.93808	3.83195	0.000826214	yes
XLOC_020352	PILRA	chr7:99971067-99997722	2.9121	11.1567	1.93778	3.83116	0.0139169	yes
XLOC_015502	HYAL2	chr3:50355220-50360281	1.49441	5.71687	1.93565	3.8255	0.0117582	yes
XLOC_022719	PHF19	chr9:123617930-123639606	5.38871	20.5747	1.93286	3.81811	0.000826214	yes
XLOC_002955	SPOCK2	chr10:73818791-73848790	58.7794	224.093	1.93072	3.81245	0.000826214	yes
XLOC_016750	GPM6A	chr4:176554087-176923648	4.6576	17.7264	1.92824	3.80591	0.000826214	yes
XLOC_017642	ATOX1	chr5:151122382-151138210	26.7485	101.444	1.92316	3.79253	0.000826214	yes
XLOC_007013	BUB1B,PAK6	chr15:40453209-40569688	0.55171	2.09085	1.92211	3.78977	0.0168359	yes
XLOC_005323	ABCD2	chr12:39945021-40013843	0.821309	3.11233	1.922	3.78948	0.00433286	yes
XLOC_015456	PLXNB1	chr3:48445260-48471460	0.214538	0.810389	1.91738	3.77736	0.0335722	yes
XLOC_002698	INPP5F	chr10:121485558-121588662	17.58	66.274	1.91451	3.76986	0.000826214	yes
XLOC_015859	DGKG	chr3:185864989-186080023	1.539	5.78109	1.90935	3.7564	0.00148161	yes
XLOC_000982	LAX1	chr1:203734283-203745480	9.68709	36.3568	1.90809	3.75312	0.000826214	yes
XLOC_003802	IL10RA	chr11:117857105-117872199	68.3119	256.289	1.90757	3.75177	0.000826214	yes
XLOC_017001	CAMK4	chr5:110559946-110820748	0.805756	3.02066	1.90645	3.74885	0.0392369	yes
XLOC_018880	SOD2	chr6:160100148-160114353	27.6361	103.467	1.90454	3.7439	0.000826214	yes
XLOC_022764	ST6GALNAC6	chr9:130647600-130661871	31.3593	117.319	1.90346	3.74109	0.000826214	yes
XLOC_023228	MID2	chrX:107069083-107174867	0.902538	3.36866	1.90012	3.73244	0.000826214	yes
XLOC_012043	PCYOX1	chr2:70485230-70508317	2.87036	10.6741	1.89481	3.71873	0.000826214	yes
XLOC_006107	RAB20	chr13:111175412-111214071	1.85659	6.89076	1.89201	3.71152	0.0210824	yes
XLOC_017272	LOC729678	chr5:180256953-180262726	9.56115	35.4404	1.89014	3.70671	0.00515758	yes
XLOC_002346	STAM	chr10:17686123-17758821	6.77899	25.083	1.88757	3.70011	0.000826214	yes
XLOC_009102	MAP2K6	chr17:67410837-67538470	2.61252	9.65034	1.88514	3.69389	0.00669326	yes
XLOC_003881	ST14	chr11:130029681-130080257	26.2439	96.7957	1.88296	3.68831	0.000826214	yes
XLOC_021554	CTSB	chr8:11700033-11725646	24.2125	89.2848	1.88266	3.68754	0.000826214	yes
XLOC_016590	GPRIN3	chr4:90165428-90229161	0.647361	2.38685	1.88246	3.68703	0.00868922	yes
XLOC_012125	ITPRIPL1	chr2:96991061-96994091	1.56654	5.76658	1.88014	3.68111	0.017081	yes
XLOC_003644	FADD	chr11:70049268-70053508	4.86415	17.8725	1.87748	3.67433	0.00148161	yes
XLOC_015903	CEP19	chr3:196433147-196439123	1.18967	4.36401	1.87509	3.66825	0.0160819	yes
XLOC_005450	CD63	chr12:56119229-56122910	44.94	164.685	1.87364	3.66456	0.000826214	yes
XLOC_014266	SGSM1	chr22:25202135-25322813	0.966309	3.53116	1.86959	3.65429	0.00632171	yes
XLOC_015853	EHHADH	chr3:184880688-184971886	0.328192	1.1979	1.8679	3.65001	0.0420591	yes
XLOC_008420	SIAH1	chr16:48274602-48420559	12.4231	45.2909	1.8662	3.64571	0.0493719	yes
XLOC_011184	CD70	chr19:6585849-6591163	9.7031	35.1988	1.85901	3.62759	0.00203426	yes
XLOC_020765	VOPP1	chr7:55538305-55640200	17.4649	63.1017	1.85322	3.61306	0.000826214	yes
XLOC_005710	RILPL2	chr12:123899935-123921264	26.769	96.7131	1.85315	3.61288	0.000826214	yes
XLOC_009959	APCDD1	chr18:10454624-10488698	0.91192	3.28929	1.8508	3.607	0.0450054	yes
XLOC_022765	ST6GALNAC4	chr9:130670164-130679305	23.1047	83.2585	1.84941	3.60353	0.000826214	yes
XLOC_015282	RTP4	chr3:187086167-187089369	3.3038	11.85	1.84268	3.58676	0.0163534	yes
XLOC_004306	SPTBN2	chr11:66452719-66488870	0.559959	2.00775	1.84219	3.58554	0.0299598	yes
XLOC_007007	FAM98B	chr15:38746327-38777063	4.19659	14.9336	1.83127	3.5585	0.00935515	yes
XLOC_021942	KANK1	chr9:504702-746103	1.36856	4.86504	1.82979	3.55485	0.00349427	yes
XLOC_020865	SGCE	chr7:94214535-94285521	5.74325	20.3175	1.82278	3.53762	0.000826214	yes
XLOC_008416	NETO2	chr16:47115430-47177936	1.56126	5.4995	1.81659	3.52248	0.0039223	yes
XLOC_008464	TK2	chr16:66541905-66584315	1.39575	4.91269	1.81547	3.51974	0.0039223	yes
XLOC_017734	RNF130	chr5:179382473-179499109	18.4838	64.9442	1.81294	3.51358	0.000826214	yes
XLOC_000092	TNFRSF1B	chr1:12227059-12269277	36.8582	129.456	1.8124	3.51226	0.000826214	yes
XLOC_017032	PHAX	chr5:125936606-125962944	3.4796	12.2177	1.81198	3.51124	0.000826214	yes
XLOC_020303	CDK14	chr7:90338711-90839904	21.1323	74.1188	1.81039	3.50737	0.000826214	yes
XLOC_012127	ARID5A	chr2:97202463-97218371	18.0771	63.3962	1.81024	3.50701	0.000826214	yes
XLOC_009519	TOP2A	chr17:38544772-38574202	0.242705	0.850981	1.80993	3.50625	0.0470362	yes
XLOC_001411	MTMR9LP	chr1:32697260-32707311	2.69719	9.43611	1.80674	3.49851	0.00515758	yes
XLOC_016900	NLN	chr5:65018022-65125111	0.98475	3.44405	1.80628	3.49739	0.000826214	yes
XLOC_014711	LRRN1	chr3:3841120-3889387	1.40305	4.89491	1.80271	3.48875	0.00705249	yes
XLOC_001472	COL9A2	chr1:40766162-40782939	16.6271	57.9388	1.80099	3.48459	0.000826214	yes
XLOC_013816	SLC13A3,TP53RK	chr20:45186461-45318276	4.61082	16.0498	1.79946	3.4809	0.000826214	yes
XLOC_009101	PRKAR1A	chr17:66508109-66528910	47.2857	163.191	1.78708	3.45116	0.000826214	yes
XLOC_016263	GAB1	chr4:144257982-144395718	4.64991	16.0046	1.78321	3.44191	0.000826214	yes
XLOC_008979	NSF	chr17:44668034-44834828	9.70268	33.3375	1.78069	3.4359	0.000826214	yes
XLOC_009050	SMG8	chr17:57287370-57292611	3.92886	13.4799	1.77862	3.43098	0.000826214	yes
XLOC_018555	FKBP5	chr6:35541361-35704724	6.11893	20.9924	1.77851	3.43072	0.000826214	yes
XLOC_017684	UBTD2	chr5:171636649-171710795	3.08703	10.5874	1.77806	3.42965	0.000826214	yes
XLOC_017608	YIPF5	chr5:143537728-143550278	4.61722	15.8085	1.7756	3.4238	0.000826214	yes
XLOC_015162	CHST2	chr3:142838617-142842856	9.0223	30.8641	1.77436	3.42086	0.000826214	yes
XLOC_008140	ZFPM1	chr16:88520013-88601574	5.83189	19.9062	1.77119	3.41335	0.000826214	yes
XLOC_018297	SNX9	chr6:158244293-158366109	14.7511	50.3208	1.77033	3.41132	0.000826214	yes
XLOC_016040	NSUN7	chr4:40751913-40812002	1.5832	5.40033	1.7702	3.41101	0.00553905	yes
XLOC_002058	NCF2	chr1:183524696-183560056	10.7733	36.7141	1.76887	3.40787	0.000826214	yes
XLOC_002484	SLC29A3	chr10:73079009-73123147	2.33276	7.9254	1.76445	3.39744	0.00902576	yes
XLOC_018199	ASF1A	chr6:119134611-119256327	9.50517	32.2907	1.76433	3.39716	0.0030584	yes
XLOC_007646	PRC1	chr15:91509267-91537804	3.52769	11.9638	1.76188	3.3914	0.000826214	yes
XLOC_023566	SPIN4	chrX:62567106-62571218	2.72452	9.23796	1.76157	3.39067	0.00203426	yes
XLOC_019828	HLA-B	chr6_qbl_hap6:2615164-2618505	9.58181	32.3145	1.75381	3.37248	0.00148161	yes
XLOC_001647	BCAR3	chr1:94027348-94147385	1.97181	6.6329	1.75012	3.36387	0.00935515	yes
XLOC_015243	LOC100505687	chr3:183165395-183173800	1.56092	5.23482	1.74575	3.35369	0.0297492	yes
XLOC_008276	SOCS1	chr16:11348273-11350039	5.31046	17.7347	1.73966	3.33956	0.0114586	yes
XLOC_016875	SNX18	chr5:53813588-53842416	11.1106	37.0543	1.73771	3.33505	0.000826214	yes
XLOC_000224	C1orf38	chr1:28199054-28213193	32.0837	106.773	1.73464	3.32796	0.000826214	yes
XLOC_001557	PARS2	chr1:55222570-55230226	0.88331	2.93766	1.73368	3.32575	0.0323394	yes
XLOC_023713	C1GALT1C1	chrX:119759528-119764005	4.3589	14.4928	1.7333	3.32487	0.00254981	yes
XLOC_015888	XXYLT1	chr3:194789012-194991895	1.66553	5.52828	1.73085	3.31923	0.0129604	yes
XLOC_022723	STOM	chr9:124101352-124132545	2.38653	7.91745	1.73012	3.31755	0.00433286	yes
XLOC_005004	DRAM1	chr12:102271104-102317401	1.25593	4.16592	1.72988	3.317	0.017081	yes
XLOC_007450	MYO5C	chr15:52484514-52587995	0.626239	2.06439	1.72093	3.29649	0.012053	yes
XLOC_023626	ITM2A	chrX:78615880-78623049	8.74923	28.799	1.71879	3.2916	0.000826214	yes
XLOC_002602	PI4K2A	chr10:99400442-99436187	6.99882	22.9711	1.71464	3.28215	0.000826214	yes
XLOC_001727	CD58	chr1:117057155-117113715	12.3194	40.3889	1.71302	3.27846	0.000826214	yes
XLOC_003205	CD151	chr11:832951-838835	5.97954	19.601	1.71282	3.27801	0.00515758	yes
XLOC_018816	AHI1	chr6:135605109-135818903	3.12513	10.2363	1.7117	3.27547	0.000826214	yes
XLOC_014735	IRAK2	chr3:10206562-10285427	4.60325	15.0411	1.70819	3.26751	0.000826214	yes
XLOC_002950	PCBD1	chr10:72643266-72648541	6.47354	21.125	1.70633	3.2633	0.00799374	yes
XLOC_020355	AGFG2	chr7:100136833-100165843	2.54833	8.30841	1.70502	3.26033	0.000826214	yes
XLOC_022693	ZFP37	chr9:115804173-115818996	1.38489	4.51173	1.70391	3.25783	0.0219613	yes
XLOC_001382	PTAFR	chr1:28473676-28520447	1.66302	5.41739	1.70379	3.25756	0.00515758	yes
XLOC_001182	TNFRSF18	chr1:1138887-1142089	5.70163	18.5505	1.70201	3.25354	0.00799374	yes
XLOC_004885	LRP1	chr12:57522281-57607125	0.501747	1.62838	1.69841	3.24543	0.00515758	yes
XLOC_005554	DUSP6	chr12:89741836-89746296	5.70005	18.4311	1.6931	3.23351	0.00349427	yes
XLOC_006807	GPR68	chr14:91698875-91720224	1.13109	3.65661	1.69279	3.23281	0.0265822	yes
XLOC_005583	IKBIP	chr12:99007181-99038589	4.41225	14.2587	1.69225	3.2316	0.0096896	yes
XLOC_015157	ATP1B3	chr3:141595469-141645382	13.3661	43.1365	1.69034	3.22733	0.000826214	yes
XLOC_010405	ICAM1	chr19:10381516-10397291	2.49674	8.05697	1.69019	3.22699	0.0039223	yes
XLOC_013707	NANP	chr20:25593572-25604648	0.577559	1.86294	1.68954	3.22554	0.0347596	yes
XLOC_004329	CPT1A	chr11:68522087-68609399	5.64459	18.2037	1.68929	3.22498	0.000826214	yes
XLOC_015315	FYTTD1	chr3:197398258-197511317	18.7691	60.5223	1.68911	3.22458	0.0270322	yes
XLOC_001135	SCCPDH	chr1:246887377-246931440	3.49251	11.2603	1.68891	3.22413	0.00433286	yes
XLOC_010611	LSR	chr19:35739558-35758867	18.5356	59.7568	1.6888	3.22388	0.000826214	yes
XLOC_017060	TCF7	chr5:133450401-133483920	16.0277	51.655	1.68835	3.22288	0.000826214	yes
XLOC_008018	CKLF,CKLF-CMTM1,CMTM1	chr16:66586465-66613038	21.413	68.9176	1.68639	3.2185	0.00148161	yes
XLOC_016172	HERC5	chr4:89378267-89427314	5.38148	17.3085	1.6854	3.2163	0.000826214	yes
XLOC_008146	TRAPPC2L	chr16:88923505-88927520	32.1466	103.374	1.68513	3.21569	0.000826214	yes
XLOC_015522	TLR9	chr3:52255095-52260179	6.91375	22.1085	1.67706	3.19776	0.000826214	yes
XLOC_015574	LRIG1	chr3:66119284-66550845	6.64368	21.208	1.67456	3.19222	0.000826214	yes
XLOC_022333	PPP1R26	chr9:138371647-138380739	1.67549	5.34727	1.67422	3.19147	0.00349427	yes
XLOC_011244	KEAP1	chr19:10596795-10614054	4.84488	15.4585	1.67387	3.19069	0.000826214	yes
XLOC_017891	HLA-A	chr6:29910246-29913661	20.1294	64.2201	1.67372	3.19036	0.000826214	yes
XLOC_002773	IL15RA	chr10:5994333-6020150	2.42899	7.69628	1.6638	3.1685	0.0233684	yes
XLOC_023097	MAGED2	chrX:54834170-54842445	31.4554	99.5648	1.66233	3.16527	0.000826214	yes
XLOC_017132	NDFIP1	chr5:141488323-141534008	13.2171	41.7556	1.65956	3.1592	0.000826214	yes
XLOC_022633	SLC35D2	chr9:99082987-99145992	8.00452	25.2649	1.65825	3.15633	0.000826214	yes
XLOC_009092	PITPNC1	chr17:65373923-65689647	5.15187	16.2496	1.65724	3.15413	0.00148161	yes
XLOC_010356	TRIP10	chr19:6739706-6751529	5.65388	17.8161	1.65587	3.15113	0.0030584	yes
XLOC_010107	LPIN2	chr18:2916991-3011945	8.64821	27.1203	1.6489	3.13594	0.000826214	yes
XLOC_003310	PDE3B	chr11:14665268-14893604	2.56269	8.03622	1.64886	3.13586	0.000826214	yes
XLOC_017813	ALDH5A1	chr6:24495196-24537435	8.35782	25.9986	1.63724	3.1107	0.000826214	yes
XLOC_006400	C14orf129	chr14:96846021-96853563	6.00287	18.6489	1.63537	3.10667	0.000826214	yes
XLOC_014328	APOL1	chr22:36649116-36663577	3.48407	10.8223	1.63517	3.10624	0.00148161	yes
XLOC_015536	SFMBT1	chr3:52937582-53080089	13.5967	42.0943	1.63037	3.09592	0.000826214	yes
XLOC_013041	GPR155	chr2:175296374-175351811	2.36652	7.32607	1.63027	3.09571	0.000826214	yes
XLOC_021258	ADAM9	chr8:38854504-38962779	1.4285	4.42074	1.62979	3.09468	0.0136009	yes
XLOC_012997	ACVR1	chr2:158592957-158732374	2.24729	6.95276	1.6294	3.09384	0.0112	yes
XLOC_009220	YWHAE	chr17:1247833-1303556	25.381	78.3366	1.62594	3.08643	0.000826214	yes
XLOC_011265	ZNF823	chr19:11832079-11849760	0.908131	2.79643	1.62261	3.07932	0.0400319	yes
XLOC_002223	C1orf198	chr1:230972864-231005335	1.02062	3.13989	1.62127	3.07646	0.0219613	yes
XLOC_015225	FNDC3B	chr3:171757417-172118492	0.559105	1.71993	1.62116	3.07622	0.0208774	yes
XLOC_020414	ST7	chr7:116592500-116870075	1.96075	6.0243	1.61939	3.07245	0.0242376	yes
XLOC_020851	CYP51A1	chr7:91741462-91764059	3.82937	11.7493	1.61739	3.06819	0.00203426	yes
XLOC_011611	BBC3	chr19:47724078-47736023	5.18313	15.8697	1.61438	3.0618	0.0117582	yes
XLOC_005347	HDAC7	chr12:48166966-48213763	39.8967	122.041	1.61302	3.05891	0.000826214	yes
XLOC_016313	MSMO1	chr4:166248817-166264314	5.35086	16.349	1.61136	3.0554	0.00203426	yes
XLOC_002631	HPS6	chr10:103825123-103827795	4.96366	15.1252	1.60748	3.04719	0.00148161	yes
XLOC_012065	MTHFD2	chr2:74425689-74442424	5.1523	15.6996	1.60744	3.04711	0.00349427	yes
XLOC_000790	PYHIN1	chr1:158901336-158946849	8.78895	26.7553	1.60606	3.04419	0.000826214	yes
XLOC_009056	VMP1	chr17:57784862-57917952	13.6283	41.4516	1.60482	3.04158	0.000826214	yes
XLOC_020302	CLDN12	chr7:90032647-90045268	0.743287	2.25875	1.60353	3.03886	0.0374995	yes
XLOC_012635	KIF3C	chr2:26149454-26205443	0.648394	1.96936	1.60278	3.03728	0.0244343	yes
XLOC_012480	SGPP2	chr2:223289321-223423617	4.19296	12.6763	1.5961	3.02325	0.0244343	yes
XLOC_010204	MEX3C	chr18:48700919-48724051	20.721	62.5029	1.59283	3.0164	0.000826214	yes
XLOC_021957	CD274	chr9:5450502-5470567	0.897031	2.70547	1.59265	3.01603	0.0344087	yes
XLOC_010248	MBP	chr18:74690788-74844774	25.2099	75.7075	1.58644	3.00307	0.000826214	yes
XLOC_005612	CRY1	chr12:107385142-107487598	3.45206	10.3544	1.58471	2.99947	0.00203426	yes
XLOC_000892	RASAL2	chr1:178060642-178448648	0.392332	1.17275	1.57975	2.98918	0.0251028	yes
XLOC_012406	BMPR2	chr2:203241049-203432474	5.19637	15.508	1.57743	2.98438	0.000826214	yes
XLOC_011359	LRRC25	chr19:18501953-18508415	2.92789	8.7293	1.576	2.98142	0.0105676	yes
XLOC_016458	UGDH	chr4:39500374-39529218	3.24718	9.6799	1.57581	2.98103	0.00349427	yes
XLOC_013054	NFE2L2	chr2:178095030-178129859	14.8384	44.1357	1.57261	2.97442	0.000826214	yes
XLOC_009744	CCDC47	chr17:61822609-61851088	10.4343	30.8881	1.56572	2.96025	0.000826214	yes
XLOC_002544	MINPP1	chr10:89264222-89313218	2.51013	7.42804	1.56522	2.95923	0.0105676	yes
XLOC_007933	ITGAX	chr16:31366508-31394318	15.7918	46.5718	1.56028	2.94911	0.000826214	yes
XLOC_015577	C3orf64	chr3:69024367-69062774	2.37703	6.97692	1.55343	2.93514	0.0030584	yes
XLOC_003189	IFITM1	chr11:313990-315272	42.2131	123.804	1.55229	2.93282	0.00254981	yes
XLOC_022657	MRPL50	chr9:104152248-104160919	11.9494	35.0399	1.55206	2.93236	0.00203426	yes
XLOC_001333	LUZP1	chr1:23410515-23495351	3.94436	11.5245	1.54684	2.92176	0.000826214	yes
XLOC_010909	ZNF610	chr19:52839497-52870376	1.28399	3.74869	1.54575	2.91956	0.0445895	yes
XLOC_007727	SYNGR3	chr16:2039945-2044276	3.40727	9.93414	1.54378	2.91557	0.0152337	yes
XLOC_007839	TMEM159	chr16:20944475-21191937	5.36302	15.6238	1.54263	2.91325	0.00705249	yes
XLOC_007612	HOMER2	chr15:83517728-83621476	3.21135	9.35068	1.54189	2.91176	0.0173143	yes
XLOC_017999	CDKN1A	chr6:36644236-36655116	12.9605	37.6863	1.53991	2.90776	0.00148161	yes
XLOC_006335	JDP2	chr14:75894508-75939404	2.95487	8.57701	1.53738	2.90267	0.00254981	yes
XLOC_016993	C5orf30	chr5:102594441-102614361	1.44231	4.18309	1.53619	2.90028	0.0265822	yes
XLOC_006536	ZBTB42	chr14:105266932-105271048	1.17774	3.41451	1.53566	2.89921	0.0277222	yes
XLOC_022068	TJP2	chr9:71736179-71870124	0.8963	2.59805	1.53538	2.89865	0.0251028	yes
XLOC_005504	GNS	chr12:65107221-65153226	8.23174	23.8478	1.53459	2.89706	0.000826214	yes
XLOC_007887	LAT	chr16:28996146-29002104	5.32296	15.4189	1.5344	2.89668	0.00769521	yes
XLOC_005084	DYNLL1	chr12:120907659-120936298	57.3585	166	1.5331	2.89407	0.000826214	yes
XLOC_010627	ZBTB32	chr19:36203829-36207940	21.5916	62.4112	1.53133	2.89052	0.000826214	yes
XLOC_007877	APOBR	chr16:28505969-28510291	1.41603	4.08603	1.52885	2.88556	0.0191349	yes
XLOC_003132	PRDX3	chr10:120927214-120938345	17.2797	49.7955	1.52694	2.88174	0.000826214	yes
XLOC_000537	S1PR1	chr1:101702304-101707076	25.7414	74.0819	1.52503	2.87793	0.000826214	yes
XLOC_009126	SLC16A5	chr17:73084054-73102248	3.87209	11.1085	1.52048	2.86886	0.0117582	yes
XLOC_022038	ALDH1B1	chr9:38392660-38398662	0.968246	2.77457	1.51882	2.86557	0.0498852	yes
XLOC_020888	FAM200A	chr7:99143922-99149757	2.6501	7.58422	1.51695	2.86185	0.0123291	yes
XLOC_000916	NPL	chr1:182758583-182799519	1.12062	3.20707	1.51695	2.86185	0.0468249	yes
XLOC_020951	NAMPT	chr7:105888731-105925638	3.65665	10.3962	1.50746	2.84309	0.000826214	yes
XLOC_004299	B3GNT1	chr11:66112842-66115161	1.97338	5.60332	1.50562	2.83947	0.0347596	yes
XLOC_018565	PPIL1	chr6:36822605-36842800	5.02136	14.2396	1.50376	2.83581	0.00935515	yes
XLOC_021653	TM2D2	chr8:38846326-38854041	3.68026	10.4254	1.50223	2.8328	0.00148161	yes
XLOC_021995	DNAJA1	chr9:33025208-33039062	37.0547	104.962	1.50214	2.83263	0.000826214	yes
XLOC_005013	CHST11	chr12:104850691-105155792	7.83596	22.1421	1.49861	2.8257	0.000826214	yes
XLOC_003145	CHST15	chr10:125767181-125851930	14.031	39.6331	1.49809	2.82469	0.000826214	yes
XLOC_008610	RPA1	chr17:1733272-1802848	20.6206	58.2391	1.4979	2.82431	0.000826214	yes
XLOC_014441	KLHDC7B	chr22:50986461-50989452	2.16565	6.10028	1.49408	2.81684	0.0152337	yes
XLOC_003059	DNMBP	chr10:101635333-101769676	10.3332	29.0708	1.49229	2.81335	0.000826214	yes
XLOC_018656	GCLC	chr6:53362139-53409927	10.4983	29.535	1.49227	2.81331	0.000826214	yes
XLOC_014260	ADORA2A	chr22:24823529-24890783	14.7778	41.5214	1.49042	2.80971	0.000826214	yes
XLOC_006157	ABHD4	chr14:23067146-23081265	7.52399	21.1274	1.48955	2.80801	0.000826214	yes
XLOC_009257	CAMKK1	chr17:3763616-3796337	3.78197	10.6118	1.48846	2.80589	0.00476454	yes
XLOC_004276	ZNHIT2	chr11:64883874-64885170	3.17239	8.89444	1.48733	2.8037	0.0405605	yes
XLOC_012430	MAP2	chr2:210288770-210598834	1.66122	4.6448	1.48337	2.79601	0.0435088	yes
XLOC_008050	PLA2G15	chr16:68279246-68294961	2.51782	7.03921	1.48324	2.79576	0.0114586	yes
XLOC_013461	TOP1	chr20:39657461-39753126	16.0562	44.8151	1.48086	2.79115	0.000826214	yes
XLOC_007550	SEMA7A	chr15:74701629-74726299	17.462	48.6937	1.47951	2.78854	0.0100056	yes
XLOC_008676	CHRNB1	chr17:7348405-7360932	1.45103	4.03282	1.47471	2.77928	0.0483854	yes
XLOC_011255	DOCK6	chr19:11309968-11373168	1.03515	2.87628	1.47437	2.77862	0.0183632	yes
XLOC_014359	APOBEC3G	chr22:39473009-39483748	40.6616	112.868	1.47289	2.77577	0.000826214	yes
XLOC_002344	VIM	chr10:17270257-17279592	174.235	483.498	1.47248	2.77499	0.00254981	yes
XLOC_000936	RGS2	chr1:192778168-192781407	99.7717	276.781	1.47204	2.77414	0.00254981	yes
XLOC_017408	C5orf43	chr5:60453535-60458302	6.38344	17.6911	1.47062	2.77141	0.000826214	yes
XLOC_016221	UGT8	chr4:115519610-115598202	2.73624	7.57405	1.46887	2.76805	0.0103089	yes
XLOC_002370	THNSL1	chr10:25305507-25315593	1.63679	4.52952	1.46849	2.76732	0.0155137	yes
XLOC_005342	AMIGO2	chr12:47469489-47473734	12.5942	34.8495	1.46838	2.76711	0.000826214	yes
XLOC_001865	PBXIP1	chr1:154916558-154928567	79.7302	220.562	1.46799	2.76636	0.000826214	yes
XLOC_017759	NQO2	chr6:3000066-3019994	6.25291	17.2883	1.4672	2.76485	0.0200913	yes
XLOC_015153	ZBTB38	chr3:141043054-141168632	8.04275	22.1694	1.46281	2.75645	0.000826214	yes
XLOC_005454	WIBG	chr12:56295196-56321697	14.7564	40.572	1.45914	2.74944	0.00203426	yes
XLOC_013097	PGAP1	chr2:197697727-197791454	0.51146	1.40318	1.45601	2.74349	0.0210824	yes
XLOC_000545	PRMT6	chr1:107599266-107601916	5.83163	15.9975	1.45588	2.74324	0.00148161	yes
XLOC_021473	RHPN1	chr8:144451024-144466390	3.58583	9.80435	1.45111	2.73418	0.00735007	yes
XLOC_003187	ATHL1	chr11:289137-295688	92.0759	251.739	1.45103	2.73403	0.00148161	yes
XLOC_001840	S100A6	chr1:153507075-153508717	150.263	410.127	1.44858	2.72939	0.000826214	yes
XLOC_022652	ALG2	chr9:101978706-101984246	8.36535	22.7842	1.44554	2.72365	0.000826214	yes
XLOC_017679	LCP2	chr5:169675087-169724822	7.4327	20.212	1.44325	2.71933	0.000826214	yes
XLOC_020473	TMEM140	chr7:134832765-134855578	17.2374	46.7871	1.44056	2.71426	0.00349427	yes
XLOC_021033	CREB3L2	chr7:137559724-137686847	9.81427	26.6293	1.44006	2.71332	0.000826214	yes
XLOC_001575	DOCK7	chr1:62920396-63153969	2.46999	6.6986	1.43936	2.71201	0.00148161	yes
XLOC_022636	C9orf21	chr9:99403532-99417599	7.09716	19.2047	1.43615	2.70598	0.0152337	yes
XLOC_012852	STARD7	chr2:96850602-96908362	55.6254	149.962	1.43078	2.69592	0.000826214	yes
XLOC_023648	ARMCX2	chrX:100910267-100914863	6.91259	18.6126	1.42898	2.69256	0.000826214	yes
XLOC_003368	CD44	chr11:35160416-35253949	70.8245	190.588	1.42813	2.69098	0.000826214	yes
XLOC_013087	STAT1	chr2:191833761-191878976	34.2753	92.2308	1.42808	2.69088	0.00148161	yes
XLOC_022720	TRAF1	chr9:123664670-123691451	13.181	35.4616	1.4278	2.69036	0.000826214	yes
XLOC_009326	C17orf59	chr17:8091650-8093564	7.39098	19.842	1.42472	2.68462	0.00349427	yes
XLOC_001653	CNN3	chr1:95362506-95392735	2.83097	7.57305	1.41958	2.67508	0.0248999	yes
XLOC_023105	MAGEH1	chrX:55478537-55479999	7.27009	19.4468	1.41949	2.67491	0.00799374	yes
XLOC_005425	RARG	chr12:53604349-53626040	4.16677	11.1445	1.41934	2.67463	0.00705249	yes
XLOC_013672	RRBP1	chr20:17594322-17662928	11.8244	31.5999	1.41815	2.67243	0.000826214	yes
XLOC_003999	MRPL17	chr11:6701615-6704632	3.95501	10.5554	1.41623	2.66887	0.00832381	yes
XLOC_017150	ADRB2	chr5:148206155-148208197	4.58706	12.2325	1.41508	2.66675	0.0105676	yes
XLOC_022087	TLE4	chr9:82186877-82341656	11.7182	31.2403	1.41465	2.66595	0.000826214	yes
XLOC_013442	SRC	chr20:35973087-36033821	3.18222	8.47475	1.41314	2.66316	0.0039223	yes
XLOC_008206	SEPX1	chr16:1988233-1993294	4.72676	12.5601	1.40992	2.65722	0.0272437	yes
XLOC_002741	INPP5A	chr10:134351352-134596984	10.0999	26.8344	1.40975	2.65691	0.00148161	yes
XLOC_014435	TRABD	chr22:50624359-50638027	45.2978	120.326	1.40944	2.65634	0.000826214	yes
XLOC_008281	LITAF	chr16:11641577-11681322	64.3692	170.972	1.40932	2.65612	0.000826214	yes
XLOC_015928	TACC3	chr4:1723216-1746905	13.1871	34.902	1.40418	2.64667	0.000826214	yes
XLOC_010778	QPCTL	chr19:46195740-46207248	6.2963	16.645	1.40251	2.64361	0.00553905	yes
XLOC_017270	SQSTM1	chr5:179224597-179285840	70.734	186.943	1.40212	2.6429	0.00769521	yes
XLOC_014321	TOM1	chr22:35695267-35743987	10.8031	28.5361	1.40135	2.64149	0.000826214	yes
XLOC_006224	MGAT2	chr14:50087488-50090199	10.708	28.27	1.40058	2.64008	0.000826214	yes
XLOC_002835	MPP7	chr10:28339922-28571067	1.48294	3.91286	1.39976	2.63858	0.018883	yes
XLOC_010468	CD97	chr19:14491955-14519537	31.6431	83.4884	1.39969	2.63845	0.000826214	yes
XLOC_011531	CEACAM1	chr19:43011457-43032661	4.38206	11.5532	1.39861	2.63647	0.00254981	yes
XLOC_002731	PTPRE	chr10:129705324-129884164	6.66351	17.5277	1.39528	2.6304	0.000826214	yes
XLOC_006596	HOMEZ	chr14:23742843-23755309	2.26233	5.94328	1.39345	2.62706	0.0117582	yes
XLOC_005591	GNPTAB	chr12:102139274-102224645	18.3334	47.9671	1.38757	2.61638	0.000826214	yes
XLOC_007183	C15orf39	chr15:75494220-75504510	4.57351	11.9647	1.38741	2.61609	0.000826214	yes
XLOC_009303	PHF23	chr17:7138346-7142825	12.6559	33.098	1.38693	2.61522	0.000826214	yes
XLOC_009175	SLC26A11	chr17:78194199-78227308	4.73778	12.3714	1.38472	2.61121	0.00515758	yes
XLOC_004471	ARHGAP20	chr11:110447765-110583451	0.790749	2.06289	1.38338	2.60879	0.0477242	yes
XLOC_004093	CD59	chr11:33724555-33758025	3.43258	8.91978	1.37772	2.59857	0.000826214	yes
XLOC_015192	TIPARP	chr3:156390959-156424557	6.14467	15.9489	1.37605	2.59557	0.000826214	yes
XLOC_006526	ZFYVE21	chr14:104182080-104200005	4.95823	12.8693	1.37604	2.59555	0.0242376	yes
XLOC_022244	FAM125B	chr9:129089122-129269320	0.974818	2.52939	1.37558	2.59472	0.0463565	yes
XLOC_004280	LTBP3	chr11:65292547-65325699	7.00456	18.1621	1.37456	2.59289	0.017598	yes
XLOC_020282	PTPN12	chr7:77166772-77269388	33.8642	87.763	1.37385	2.59161	0.000826214	yes
XLOC_010429	ZNF627	chr19:11708234-11729974	4.49478	11.644	1.37326	2.59055	0.00553905	yes
XLOC_015221	PRKCI	chr3:169940219-170023770	1.64708	4.25635	1.36971	2.58419	0.014728	yes
XLOC_004700	H2AFJ	chr12:14927269-14930936	3.11389	8.04264	1.36895	2.58283	0.00735007	yes
XLOC_017415	SGTB	chr5:64920557-65017941	2.6293	6.78123	1.36686	2.57909	0.0292879	yes
XLOC_010721	ZNF574	chr19:42580289-42585720	4.51317	11.6323	1.36593	2.57742	0.00595018	yes
XLOC_001505	PRDX1	chr1:45965855-45988562	65.9958	169.965	1.36479	2.57539	0.000826214	yes
XLOC_013759	SAMHD1	chr20:35504569-35580246	7.69736	19.8187	1.36443	2.57475	0.0030584	yes
XLOC_009218	ABR	chr17:906758-1090616	27.2943	70.2022	1.36292	2.57205	0.000826214	yes
XLOC_012091	VAMP5	chr2:85811530-85820511	16.6387	42.6462	1.35788	2.56308	0.0168359	yes
XLOC_010858	FCGRT	chr19:50015535-50029685	23.3725	59.8607	1.3568	2.56116	0.00203426	yes
XLOC_010209	TCF4	chr18:52889561-53303188	40.842	104.521	1.35567	2.55916	0.000826214	yes
XLOC_013649	PCNA	chr20:5095598-5107268	16.9891	43.4026	1.35317	2.55473	0.00148161	yes
XLOC_020566	AGAP3	chr7:150783825-150841523	5.91983	15.0732	1.34836	2.54623	0.0030584	yes
XLOC_022679	TXN	chr9:113006091-113018920	14.5595	37.0684	1.34823	2.546	0.0114586	yes
XLOC_008414	C16orf87	chr16:46835958-46865074	6.70503	17.0097	1.34304	2.53685	0.018883	yes
XLOC_023067	USP27X	chrX:49644469-49647168	1.96392	4.97065	1.3397	2.53099	0.0365907	yes
XLOC_000607	ATP1A1	chr1:116915794-116961244	54.4439	137.771	1.33943	2.53051	0.000826214	yes
XLOC_000229	MED18	chr1:28655512-28662478	4.56235	11.5246	1.33686	2.52601	0.0186196	yes
XLOC_005663	FBXO21	chr12:117581584-117628300	10.9319	27.5821	1.33519	2.52309	0.000826214	yes
XLOC_014685	CERK	chr22:47080306-47134152	15.8745	40.0181	1.33394	2.5209	0.000826214	yes
XLOC_020831	TMEM60	chr7:77423044-77427747	12.9182	32.5576	1.33358	2.52027	0.0117582	yes
XLOC_007026	SPINT1	chr15:41136245-41149853	7.80054	19.6007	1.32926	2.51274	0.0039223	yes
XLOC_022378	EHMT1	chr9:140513443-140730578	31.9337	80.0562	1.32593	2.50694	0.000826214	yes
XLOC_002454	ADO	chr10:64564515-64568239	6.32111	15.8345	1.32482	2.50502	0.000826214	yes
XLOC_012680	CDC42EP3	chr2:37870742-37899326	7.76168	19.435	1.32422	2.50397	0.000826214	yes
XLOC_020219	ZNF92	chr7:64838767-64865998	18.0444	45.0882	1.3212	2.49874	0.000826214	yes
XLOC_013550	ZNF831	chr20:57766074-57834167	2.80466	7.00556	1.32068	2.49784	0.000826214	yes
XLOC_004169	SLC43A3	chr11:57174426-57195053	5.80403	14.4841	1.31934	2.49552	0.00669326	yes
XLOC_002334	OPTN	chr10:13142081-13180276	11.2795	28.1384	1.31884	2.49465	0.00203426	yes
XLOC_007817	C16orf45	chr16:15528324-15682116	2.55213	6.3649	1.31844	2.49396	0.0438983	yes
XLOC_022417	PLIN2	chr9:19115758-19127604	5.87389	14.6458	1.31809	2.49336	0.00935515	yes
XLOC_017607	NR3C1	chr5:142657495-142815077	22.5801	56.297	1.318	2.4932	0.00148161	yes
XLOC_012108	THNSL2	chr2:88469813-88486156	3.90586	9.72492	1.31605	2.48983	0.0255262	yes
XLOC_015222	SKIL	chr3:170075472-170114637	11.6432	28.8692	1.31005	2.4795	0.000826214	yes
XLOC_004405	CTSC	chr11:88026759-88070941	12.0264	29.8167	1.30991	2.47926	0.00148161	yes
XLOC_021130	AGPAT5	chr8:6565877-6619021	16.5697	41.0647	1.30935	2.4783	0.000826214	yes
XLOC_003535	SLC3A2	chr11:62623483-62656355	30.8673	76.434	1.30814	2.47622	0.000826214	yes
XLOC_022000	ANXA2P2	chr9:33624222-33625532	23.4791	58.1062	1.30731	2.4748	0.00254981	yes
XLOC_021898	TOP1MT	chr8:144391527-144417050	29.2287	72.3338	1.30728	2.47475	0.000826214	yes
XLOC_009405	C17orf103	chr17:21142183-21156578	2.57266	6.36582	1.30709	2.47442	0.00705249	yes
XLOC_005470	PTGES3	chr12:57057124-57082078	49.2831	121.919	1.30675	2.47384	0.000826214	yes
XLOC_020174	OGDH	chr7:44646120-44748669	23.8452	58.9526	1.30585	2.47229	0.000826214	yes
XLOC_021642	BRF2	chr8:37654400-37707431	3.09464	7.59967	1.29617	2.45576	0.0470948	yes
XLOC_006781	IRF2BPL	chr14:77490885-77495034	12.8752	31.5724	1.29407	2.45219	0.000826214	yes
XLOC_005182	MRPL51	chr12:6601315-6602471	37.5009	91.8471	1.29231	2.4492	0.0030584	yes
XLOC_002660	MXI1	chr10:111967362-112047123	13.5488	33.1582	1.2912	2.44732	0.000826214	yes
XLOC_004687	CREBL2	chr12:12764830-12798041	12.7752	31.1897	1.28772	2.44142	0.000826214	yes
XLOC_003086	ARL3	chr10:104433483-104474190	1.88294	4.5929	1.28642	2.43922	0.0326961	yes
XLOC_007459	CCPG1,DYX1C1	chr15:55611132-55800432	8.32555	20.3075	1.28639	2.43917	0.00553905	yes
XLOC_007207	MORF4L1	chr15:79165171-79190074	28.791	70.2208	1.28628	2.43898	0.000826214	yes
XLOC_008810	CPD	chr17:28705941-28796675	1.68586	4.11174	1.28626	2.43895	0.00769521	yes
XLOC_006234	GNG2	chr14:52327021-52436518	29.2907	71.4147	1.28578	2.43814	0.000826214	yes
XLOC_002822	ARHGAP21	chr10:24872537-25012597	2.1228	5.17388	1.28528	2.43729	0.00476454	yes
XLOC_003924	CTSD	chr11:1490684-1785501	26.9573	65.669	1.28454	2.43604	0.0103089	yes
XLOC_006746	ERH	chr14:69846839-69865021	65.3119	158.83	1.28206	2.43186	0.000826214	yes
XLOC_003859	SLC37A2	chr11:124933012-124960412	3.44072	8.33503	1.27648	2.42247	0.00799374	yes
XLOC_011811	ZNF416	chr19:58082933-58090243	2.71257	6.55028	1.27189	2.41478	0.036922	yes
XLOC_007127	PTPLAD1	chr15:65822826-65870693	6.31546	15.2333	1.27027	2.41207	0.00148161	yes
XLOC_022635	CDC14B	chr9:99262394-99382112	2.45978	5.93271	1.27017	2.4119	0.00868922	yes
XLOC_005072	PEBP1	chr12:118573869-118583390	93.2656	223.804	1.26282	2.39964	0.000826214	yes
XLOC_001428	ZMYM6NB	chr1:35447126-35450948	17.69	42.4045	1.26129	2.3971	0.00799374	yes
XLOC_016766	CASP3	chr4:185548849-185570629	11.2541	26.9385	1.25922	2.39366	0.000826214	yes
XLOC_017280	CCDC127	chr5:204874-218297	5.42003	12.9693	1.25872	2.39283	0.0323394	yes
XLOC_000764	SEMA4A	chr1:156119734-156147542	9.82148	23.4719	1.25692	2.38985	0.00148161	yes
XLOC_003281	PPFIBP2	chr11:7534995-7674996	14.1758	33.8735	1.25672	2.38952	0.0039223	yes
XLOC_003733	FUT4	chr11:94277016-94283064	1.03577	2.4748	1.25661	2.38934	0.0392369	yes
XLOC_008916	CNP	chr17:40118758-40190044	9.57523	22.8071	1.2521	2.38188	0.029062	yes
XLOC_015371	RFTN1	chr3:16357351-16555222	27.79	66.1875	1.25199	2.3817	0.000826214	yes
XLOC_006231	TMX1	chr14:51706885-51724372	7.29055	17.3325	1.24938	2.37739	0.000826214	yes
XLOC_021381	CPQ	chr8:97657498-98155722	4.25408	10.1089	1.24871	2.37629	0.0356044	yes
XLOC_003044	FRAT2	chr10:99092253-99094458	4.89282	11.6214	1.24805	2.3752	0.0178346	yes
XLOC_023261	PGRMC1	chrX:118370210-118378429	5.62456	13.3445	1.24643	2.37254	0.017081	yes
XLOC_021872	NDRG1	chr8:134249413-134309547	21.0934	50.0195	1.2457	2.37134	0.000826214	yes
XLOC_015176	SELT	chr3:150321065-150348234	10.1239	23.9228	1.24062	2.363	0.00148161	yes
XLOC_021847	FBXO32	chr8:124510126-124553493	1.74085	4.1109	1.23966	2.36143	0.0100056	yes
XLOC_023979	CD24	chrY:21094584-21239302	91.4143	215.729	1.23873	2.35991	0.0228919	yes
XLOC_017787	HIVEP1	chr6:12012723-12165232	8.09376	19.0133	1.23213	2.34914	0.000826214	yes
XLOC_018283	MTHFD1L	chr6:151186814-151423023	3.51554	8.25533	1.23158	2.34824	0.0265822	yes
XLOC_004775	TUBA1C	chr12:49658864-49667113	5.50488	12.9228	1.23114	2.34752	0.032525	yes
XLOC_004872	ZC3H10	chr12:56512029-56516278	4.05939	9.52466	1.23041	2.34634	0.0277222	yes
XLOC_001433	C1orf216	chr1:36179476-36184790	3.12096	7.3209	1.23003	2.34572	0.0262075	yes
XLOC_003324	LDHA	chr11:18415935-18429765	35.921	84.2429	1.22973	2.34523	0.000826214	yes
XLOC_016378	SLBP	chr4:1694526-1714030	21.4793	50.2837	1.22714	2.34102	0.000826214	yes
XLOC_021202	SLC39A14	chr8:22224761-22291640	1.95771	4.58171	1.22672	2.34034	0.02262	yes
XLOC_007476	ANXA2	chr15:60639349-60690185	22.1535	51.8034	1.22551	2.33838	0.000826214	yes
XLOC_014311	YWHAH	chr22:32329506-32353590	31.3773	73.1126	1.2204	2.33011	0.000826214	yes
XLOC_004621	CD9	chr12:6309481-6347437	11.1317	25.9376	1.22037	2.33006	0.0244343	yes
XLOC_005446	KIAA0748	chr12:55343864-55378456	12.5141	29.1442	1.21965	2.3289	0.00203426	yes
XLOC_022514	FBXO10	chr9:37510888-37576250	12.3517	28.756	1.21916	2.32811	0.000826214	yes
XLOC_016002	LAP3	chr4:17578926-17609590	10.386	24.1231	1.21577	2.32265	0.0030584	yes
XLOC_018617	NFKBIE	chr6:44225902-44233525	14.8555	34.4865	1.21504	2.32147	0.000826214	yes
XLOC_005057	OAS1	chr12:113344738-113357712	39.464	91.6034	1.21486	2.32118	0.000826214	yes
XLOC_018864	FBXO5	chr6:153291657-153304740	3.69202	8.55393	1.21218	2.31687	0.0405605	yes
XLOC_009039	MSI2	chr17:55333930-55757299	28.4915	65.9386	1.21059	2.31432	0.000826214	yes
XLOC_006848	WARS	chr14:100800124-100842680	30.5686	70.6784	1.20922	2.31213	0.0030584	yes
XLOC_002623	SFXN3	chr10:102790995-102800998	8.90708	20.5816	1.20833	2.3107	0.00148161	yes
XLOC_004379	PAK1	chr11:77033059-77185108	8.2102	18.9654	1.20788	2.30998	0.00254981	yes
XLOC_018593	MED20	chr6:41873091-41888877	4.08299	9.42448	1.20679	2.30823	0.023774	yes
XLOC_020824	YWHAG	chr7:75956107-75988342	17.0501	39.3086	1.20507	2.30548	0.000826214	yes
XLOC_016402	MRFAP1L1	chr4:6709428-6711606	28.4418	65.5047	1.20358	2.3031	0.000826214	yes
XLOC_011606	SLC1A5	chr19:47278139-47291842	9.33317	21.4698	1.20187	2.30038	0.00735007	yes
XLOC_005379	BCDIN3D	chr12:50222325-50236912	2.74986	6.32115	1.20083	2.29872	0.0470948	yes
XLOC_005022	C12orf23	chr12:107349543-107367813	10.1351	23.2967	1.20077	2.29862	0.000826214	yes
XLOC_010197	ACAA2	chr18:47309873-47340251	8.65217	19.8824	1.20036	2.29797	0.00868922	yes
XLOC_007482	RPS27L	chr15:63445538-63449741	20.7113	47.5902	1.20025	2.29779	0.00476454	yes
XLOC_004628	GAPDH	chr12:6643584-6647537	198.278	455.515	1.19998	2.29736	0.00203426	yes
XLOC_022954	SYAP1	chrX:16737706-16780807	7.56164	17.3711	1.19992	2.29727	0.0030584	yes
XLOC_011287	DNASE2	chr19:12986024-12992335	10.4213	23.9357	1.19963	2.29681	0.0039223	yes
XLOC_005059	OAS2	chr12:113416273-113449528	34.2112	78.4609	1.19751	2.29343	0.00799374	yes
XLOC_016196	CISD2	chr4:103790134-103940896	1.5907	3.64705	1.19707	2.29274	0.0346262	yes
XLOC_009601	VAT1	chr17:41166621-41174459	23.4481	53.7598	1.19706	2.29272	0.0039223	yes
XLOC_000226	XKR8	chr1:28286503-28294604	4.18707	9.59596	1.19649	2.29181	0.0374995	yes
XLOC_021814	AZIN1	chr8:103838535-103876397	28.3867	65.0334	1.19596	2.29097	0.000826214	yes
XLOC_006869	CDCA4	chr14:105475909-105487425	3.0322	6.93241	1.19299	2.28626	0.0463565	yes
XLOC_016928	FCHO2	chr5:72251807-72386349	2.76108	6.30908	1.19219	2.28499	0.0105676	yes
XLOC_004875	MYL6	chr12:56552044-56555366	328.866	750.829	1.19099	2.28309	0.000826214	yes
XLOC_000294	UTP11L	chr1:38478383-38490497	4.61764	10.5312	1.18944	2.28064	0.0310868	yes
XLOC_015736	PIK3CB	chr3:138371539-138478201	2.68604	6.11612	1.18714	2.27701	0.00902576	yes
XLOC_007116	APH1B	chr15:63569748-63601325	9.75201	22.1526	1.18371	2.2716	0.000826214	yes
XLOC_007020	RPUSD2	chr15:40861536-40866661	5.25514	11.9204	1.18163	2.26833	0.0333644	yes
XLOC_016258	SCOC	chr4:141178439-141303710	12.7422	28.8665	1.17978	2.26542	0.00669326	yes
XLOC_014671	LDOC1L	chr22:44888449-44894005	2.53549	5.73443	1.17739	2.26167	0.0129604	yes
XLOC_008327	CDR2	chr16:22357256-22385938	4.82761	10.9146	1.17688	2.26087	0.0144457	yes
XLOC_005945	PARP4	chr13:24995068-25086948	20.0016	45.2073	1.17644	2.26018	0.000826214	yes
XLOC_015075	DTX3L	chr3:122246759-122294049	14.517	32.8004	1.17597	2.25945	0.0217447	yes
XLOC_006509	PPP2R5C	chr14:102228134-102394328	38.5638	87.1233	1.17581	2.2592	0.00203426	yes
XLOC_016841	TARS	chr5:33440897-33468196	12.1565	27.4528	1.17523	2.25829	0.000826214	yes
XLOC_022093	RMI1	chr9:86595636-86618987	3.05294	6.89043	1.1744	2.25699	0.0203322	yes
XLOC_020517	ZYX	chr7:143078359-143220540	18.1412	40.9373	1.17414	2.25658	0.000826214	yes
XLOC_021597	TNFRSF10D	chr8:22993103-23021540	2.95987	6.6776	1.1738	2.25605	0.0272437	yes
XLOC_008239	ZNF200	chr16:3272324-3285457	3.23822	7.30246	1.17318	2.25508	0.0248999	yes
XLOC_016660	ANXA5	chr4:122589151-122618147	53.946	121.594	1.17249	2.254	0.000826214	yes
XLOC_018245	TNFAIP3	chr6:138188580-138204449	18.3634	41.341	1.17074	2.25127	0.000826214	yes
XLOC_001852	SLC39A1	chr1:153931587-153940188	13.9493	31.3998	1.17056	2.25099	0.000826214	yes
XLOC_022734	PDCL	chr9:125580375-125590935	4.00128	8.99375	1.16846	2.24772	0.0160819	yes
XLOC_000196	PDIK1L	chr1:26437655-26452039	2.65866	5.97216	1.16755	2.2463	0.0203322	yes
XLOC_014814	ACVR2B	chr3:38492517-38534633	0.624472	1.40264	1.16743	2.24611	0.0495435	yes
XLOC_023444	CTPS2	chrX:16606121-16731059	4.93603	11.0714	1.16541	2.24297	0.00349427	yes
XLOC_008400	CSDAP1	chr16:31579087-31580845	18.9513	42.477	1.16438	2.24137	0.0030584	yes
XLOC_023210	TCEAL1	chrX:102883647-102885876	9.71351	21.7137	1.16054	2.23541	0.0297492	yes
XLOC_008415	DNAJA2	chr16:46989273-47007625	17.5967	39.3324	1.16041	2.23521	0.000826214	yes
XLOC_023816	IDS	chrX:148560294-148586884	58.6097	130.961	1.15992	2.23445	0.00669326	yes
XLOC_020251	LIMK1	chr7:73498106-73536855	19.3022	43.1054	1.1591	2.23318	0.000826214	yes
XLOC_007828	SYT17	chr16:19179637-19278554	5.92325	13.225	1.1588	2.23272	0.0297492	yes
XLOC_002817	DNAJC1	chr10:22045476-22292650	6.08455	13.5809	1.15835	2.23202	0.01416	yes
XLOC_006719	TRMT5	chr14:61438166-61447782	1.65373	3.68581	1.15626	2.22879	0.035433	yes
XLOC_021813	KLF10	chr8:103661004-103667983	10.1392	22.5812	1.15518	2.22712	0.00799374	yes
XLOC_011264	ACP5	chr19:11685474-11689801	75.0542	166.995	1.1538	2.22499	0.0136009	yes
XLOC_000949	NEK7	chr1:198126107-198291548	16.7545	37.2577	1.15299	2.22374	0.000826214	yes
XLOC_005949	MTMR6	chr13:25820340-25861704	7.53852	16.7635	1.15297	2.22371	0.0030584	yes
XLOC_002580	TBC1D12	chr10:96162185-96296089	2.31056	5.1369	1.15265	2.22322	0.019887	yes
XLOC_004914	RASSF3	chr12:65004292-65091347	34.0636	75.6809	1.1517	2.22176	0.000826214	yes
XLOC_006672	DNAAF2	chr14:50091891-50101948	4.95132	10.9902	1.15033	2.21965	0.0181046	yes
XLOC_015060	ADPRH	chr3:119298522-119308792	8.62246	19.1184	1.14879	2.21728	0.00476454	yes
XLOC_005058	OAS3	chr12:113376248-113411054	8.82273	19.546	1.14758	2.21542	0.00769521	yes
XLOC_014151	CSTB	chr21:45193545-45196256	40.4546	89.5439	1.14629	2.21344	0.00254981	yes
XLOC_022492	FAM214B	chr9:35104117-35115893	3.25722	7.20947	1.14625	2.21338	0.032166	yes
XLOC_012995	CYTIP	chr2:158271130-158300604	66.3337	146.817	1.14621	2.21332	0.000826214	yes
XLOC_020055	TTYH3	chr7:2671602-2704436	8.90099	19.6804	1.14472	2.21103	0.00254981	yes
XLOC_004185	LPXN	chr11:58294343-58345639	59.9767	132.363	1.14202	2.2069	0.00148161	yes
XLOC_002469	KIAA1279	chr10:70748476-70776739	4.56508	10.0699	1.14134	2.20586	0.0264014	yes
XLOC_000058	PHF13	chr1:6673755-6684093	5.03181	11.0992	1.1413	2.2058	0.00595018	yes
XLOC_016336	CDKN2AIP	chr4:184365788-184369049	13.677	30.1594	1.14086	2.20512	0.00148161	yes
XLOC_005011	TXNRD1	chr12:104609558-104744062	11.5786	25.5006	1.13907	2.20239	0.000826214	yes
XLOC_018784	SERINC1	chr6:122764492-122792952	47.221	103.994	1.139	2.20228	0.000826214	yes
XLOC_022435	KLHL9	chr9:21331017-21335429	10.1884	22.433	1.13869	2.20181	0.000826214	yes
XLOC_002850	ITGB1	chr10:33189245-33247293	39.9209	87.8608	1.13808	2.20088	0.000826214	yes
XLOC_010985	TSEN34	chr19:54694118-54698394	7.81313	17.1953	1.13804	2.20082	0.01416	yes
XLOC_000905	QSOX1	chr1:180123967-180169859	8.75361	19.2626	1.13785	2.20053	0.00515758	yes
XLOC_009952	NDUFV2	chr18:9102627-9134343	25.428	55.9163	1.13685	2.199	0.00769521	yes
XLOC_012484	MRPL44	chr2:224822120-224832431	11.7729	25.8509	1.13475	2.19581	0.00735007	yes
XLOC_021666	THAP1	chr8:42691816-42698474	4.67302	10.2476	1.13285	2.19292	0.0405605	yes
XLOC_005705	PITPNM2	chr12:123468026-123594975	16.4485	36.0506	1.13206	2.19171	0.000826214	yes
XLOC_005963	SLC7A1	chr13:30083550-30169825	5.9924	13.131	1.13177	2.19127	0.00515758	yes
XLOC_002455	NRBF2	chr10:64893006-64914786	4.75321	10.4077	1.13067	2.1896	0.0411136	yes
XLOC_005118	TCTN2	chr12:124155659-124192950	3.31878	7.26316	1.12994	2.1885	0.0418525	yes
XLOC_018045	MAD2L1BP	chr6:43597278-43608688	11.5931	25.3673	1.1297	2.18813	0.0193751	yes
XLOC_000934	RGS1	chr1:192544856-192549159	14.6782	32.0939	1.12863	2.18651	0.0274775	yes
XLOC_023622	TAF9B	chrX:77385244-77395179	5.42597	11.856	1.12766	2.18504	0.0136009	yes
XLOC_003540	RTN3	chr11:63448921-63527363	9.49435	20.7432	1.1275	2.1848	0.00553905	yes
XLOC_011488	EID2	chr19:40029446-40030838	8.3887	18.3133	1.12637	2.18309	0.032525	yes
XLOC_021976	RRAGA	chr9:19049371-19051021	22.6348	49.4021	1.12603	2.18257	0.00254981	yes
XLOC_020580	INSIG1	chr7:155089485-155101945	24.2634	52.9372	1.1255	2.18177	0.00148161	yes
XLOC_001090	GALNT2	chr1:230202955-230417875	12.7343	27.7461	1.12357	2.17885	0.000826214	yes
XLOC_001954	F11R	chr1:160965000-160991133	8.79208	19.1327	1.12176	2.17612	0.00203426	yes
XLOC_001814	S100A10	chr1:151955385-151966714	33.336	72.5254	1.12141	2.17559	0.00254981	yes
XLOC_005111	C12orf65	chr12:123717843-123742506	9.39967	20.3934	1.11742	2.16959	0.0168359	yes
XLOC_008988	TBX21	chr17:45810609-45823485	5.53245	11.971	1.11355	2.16377	0.023774	yes
XLOC_005573	USP44	chr12:95910887-95945263	2.86805	6.19954	1.11209	2.16159	0.0463565	yes
XLOC_017068	TXNDC15	chr5:134209459-134237323	6.45751	13.95	1.11122	2.16028	0.00433286	yes
XLOC_002553	STAMBPL1	chr10:90639943-90683259	18.3582	39.5848	1.10852	2.15624	0.000826214	yes
XLOC_013983	MX2	chr21:42733949-42780869	32.0658	69.136	1.1084	2.15606	0.00515758	yes
XLOC_004470	RDX	chr11:110100165-110167437	3.35063	7.2241	1.10839	2.15605	0.0157992	yes
XLOC_020606	SNX8	chr7:2291404-2354099	14.9541	32.1504	1.1043	2.14995	0.00203426	yes
XLOC_009844	SOCS3	chr17:76352858-76356158	12.7335	27.3482	1.10282	2.14774	0.0123291	yes
XLOC_004303	CTSF	chr11:66330934-66336047	7.69496	16.516	1.10188	2.14634	0.0274775	yes
XLOC_021643	RAB11FIP1	chr8:37716464-37757015	16.2149	34.8013	1.10182	2.14625	0.00254981	yes
XLOC_011055	ZNF134	chr19:58125829-58133636	10.9182	23.4214	1.10109	2.14517	0.00595018	yes
XLOC_005372	TUBA1B	chr12:49521566-49525304	39.8145	85.2905	1.09909	2.1422	0.00254981	yes
XLOC_001446	SNIP1	chr1:38002141-38019903	6.45911	13.8364	1.09906	2.14215	0.0152337	yes
XLOC_009607	DUSP3	chr17:41843488-41856368	4.74456	10.1626	1.09893	2.14196	0.00935515	yes
XLOC_005262	DUSP16	chr12:12626215-12715448	3.72857	7.97667	1.09716	2.13933	0.00735007	yes
XLOC_009436	ABHD15	chr17:27887688-27894042	19.1769	41.0145	1.09676	2.13874	0.00203426	yes
XLOC_002497	CHCHD1	chr10:75541807-75543406	14.6517	31.3314	1.09654	2.13841	0.0384175	yes
XLOC_022156	SEC61B	chr9:101984569-101992901	57.9292	123.784	1.09546	2.13681	0.0096896	yes
XLOC_015701	RPN1	chr3:128338812-128369719	35.9774	76.8752	1.09543	2.13677	0.000826214	yes
XLOC_007663	SELS	chr15:101811213-101817700	12.849	27.4179	1.09346	2.13385	0.019887	yes
XLOC_008691	KDM6B	chr17:7743234-7758118	19.3581	41.2686	1.09211	2.13186	0.0329063	yes
XLOC_003392	SLC35C1	chr11:45825622-45834567	5.06789	10.7895	1.09017	2.12899	0.017598	yes
XLOC_012187	BCL2L11	chr2:111878490-111926022	23.364	49.7111	1.08928	2.12768	0.012053	yes
XLOC_016312	KLHL2	chr4:166128769-166244308	12.08	25.6964	1.08894	2.12718	0.00595018	yes
XLOC_022805	RALGDS	chr9:135973106-136024588	23.0167	48.9601	1.08893	2.12716	0.000826214	yes
XLOC_013701	C20orf3	chr20:24943579-24973425	20.728	44.0553	1.08774	2.12541	0.000826214	yes
XLOC_016734	DDX60	chr4:169137441-169239958	7.05072	14.9676	1.086	2.12285	0.0123291	yes
XLOC_000076	PGD	chr1:10459084-10480201	17.689	37.5366	1.08544	2.12202	0.00203426	yes
XLOC_004073	FANCF	chr11:22644078-22647387	6.18548	13.1238	1.08523	2.12171	0.0117582	yes
XLOC_005239	CSDA	chr12:10851675-10875953	78.2736	166.03	1.08485	2.12115	0.0126643	yes
XLOC_004637	TPI1	chr12:6976583-6982521	46.6662	98.885	1.08337	2.11898	0.00832381	yes
XLOC_006584	DAD1	chr14:23033806-23058143	85.6849	181.274	1.08106	2.11559	0.00254981	yes
XLOC_010740	ZNF230	chr19:44507076-44518072	2.26056	4.77749	1.07957	2.11341	0.0460301	yes
XLOC_013181	TUBA4A	chr2:220110191-220136910	57.6019	121.263	1.07395	2.10519	0.00553905	yes
XLOC_015130	SRPRB	chr3:133502876-133540336	7.69205	16.1756	1.07238	2.1029	0.0096896	yes
XLOC_000388	RNF11	chr1:51701944-51739119	7.37571	15.4998	1.07139	2.10146	0.0103089	yes
XLOC_010549	ZNF101	chr19:19779662-19791138	18.6154	39.066	1.06942	2.09859	0.00669326	yes
XLOC_002799	NMT2	chr10:15147770-15210695	2.34844	4.92715	1.06905	2.09805	0.0373658	yes
XLOC_000306	ZMPSTE24	chr1:40723732-40759856	7.5188	15.76	1.0677	2.09609	0.00799374	yes
XLOC_004440	TMEM123	chr11:102267055-102323775	94.1761	197.089	1.06542	2.09278	0.0096896	yes
XLOC_005297	KRAS	chr12:25358179-25403854	14.4358	30.2071	1.06524	2.09252	0.00203426	yes
XLOC_013486	DBNDD2,SYS1	chr20:43990576-44039250	14.1669	29.6394	1.06499	2.09216	0.0123291	yes
XLOC_021333	TMEM70	chr8:74888376-74895018	5.53444	11.576	1.06463	2.09163	0.0388358	yes
XLOC_009422	SDF2	chr17:26975373-26989207	13.4673	28.1673	1.06456	2.09153	0.0196033	yes
XLOC_004312	CORO1B	chr11:67205517-67211292	28.6797	59.8643	1.06167	2.08735	0.0039223	yes
XLOC_006870	GPR132	chr14:105515736-105531754	9.07831	18.9421	1.0611	2.08652	0.00705249	yes
XLOC_006736	ATP6V1D	chr14:67804580-67826720	10.1405	21.1521	1.06067	2.0859	0.0165963	yes
XLOC_015507	TMEM115	chr3:50392179-50396939	9.30171	19.3909	1.05981	2.08466	0.0149908	yes
XLOC_005969	HSPH1	chr13:31710762-31736117	25.0712	52.2411	1.05915	2.0837	0.00203426	yes
XLOC_015524	WDR82	chr3:52288437-52312659	38.2684	79.6799	1.05806	2.08213	0.000826214	yes
XLOC_021543	MFHAS1	chr8:8641998-8751131	8.86956	18.4417	1.05603	2.0792	0.00632171	yes
XLOC_008221	ECI1	chr16:2289872-2301602	23.4344	48.7045	1.05543	2.07834	0.01416	yes
XLOC_017412	ADAMTS6	chr5:64444562-64777704	2.6419	5.48214	1.05316	2.07507	0.0203322	yes
XLOC_022812	SURF4	chr9:136228339-136242970	24.7786	51.3438	1.05109	2.07209	0.000826214	yes
XLOC_021542	SGK223	chr8:8175257-8239257	11.2683	23.3388	1.05046	2.07119	0.0030584	yes
XLOC_021223	BNIP3L	chr8:26240522-26270644	21.0279	43.5355	1.04989	2.07037	0.000826214	yes
XLOC_021544	PPP1R3B	chr8:8993763-9009152	1.9839	4.10478	1.04896	2.06904	0.0382148	yes
XLOC_017805	E2F3	chr6:20402136-20493945	3.71426	7.68461	1.0489	2.06895	0.0242376	yes
XLOC_010525	IFI30	chr19:18284578-18288927	118.003	244.102	1.04866	2.06861	0.00433286	yes
XLOC_017540	ZCCHC10	chr5:132332677-132362240	10.4631	21.609	1.04633	2.06527	0.0109025	yes
XLOC_012319	GORASP2	chr2:171784947-171823643	23.052	47.608	1.04631	2.06524	0.00203426	yes
XLOC_009858	EIF4A3	chr17:78109012-78120982	22.6846	46.8438	1.04615	2.06501	0.00553905	yes
XLOC_016154	COPS4	chr4:83956238-83996971	13.5891	28.0568	1.0459	2.06465	0.0109025	yes
XLOC_013836	ZNF217	chr20:52183609-52199636	20.4605	42.2132	1.04486	2.06317	0.000826214	yes
XLOC_015885	ATP13A3	chr3:194123402-194188968	12.0762	24.915	1.04485	2.06315	0.000826214	yes
XLOC_017201	MAT2B	chr5:162930230-162946328	77.8505	160.408	1.04296	2.06045	0.000826214	yes
XLOC_021629	TMEM66	chr8:29920257-30108213	203.424	419.14	1.04294	2.06042	0.0123291	yes
XLOC_008893	THRA	chr17:38218445-38256973	9.36921	19.2983	1.04247	2.05975	0.0485592	yes
XLOC_005031	UNG	chr12:109535398-109548798	7.25043	14.9235	1.04145	2.0583	0.028161	yes
XLOC_006658	SEC23A	chr14:39501122-39572437	11.3792	23.4184	1.04124	2.058	0.0030584	yes
XLOC_006591	PSMB5	chr14:23495059-23504429	13.9062	28.5981	1.0402	2.05651	0.032166	yes
XLOC_009757	PECAM1	chr17:62396776-62407083	10.705	22.0088	1.0398	2.05594	0.0030584	yes
XLOC_020070	RAC1	chr7:6414125-6443598	22.505	46.2625	1.0396	2.05566	0.00148161	yes
XLOC_000724	SNAPIN	chr1:153631144-153634326	21.4485	44.0703	1.03893	2.0547	0.0160819	yes
XLOC_020408	MDFIC	chr7:114562208-114659970	18.2192	37.4334	1.03887	2.05462	0.0039223	yes
XLOC_001234	KLHL21	chr1:6650783-6662929	7.73222	15.8811	1.03835	2.05388	0.00349427	yes
XLOC_016195	NFKB1	chr4:103422485-103538459	27.3225	56.0918	1.0377	2.05295	0.00832381	yes
XLOC_023512	SLC35A2	chrX:48760458-48769235	7.21859	14.8192	1.03768	2.05292	0.0382148	yes
XLOC_010270	ARID3A	chr19:926036-972803	7.42655	15.2346	1.03658	2.05136	0.0165963	yes
XLOC_002674	CASP7	chr10:115438934-115490664	10.2859	21.0973	1.03639	2.05109	0.00868922	yes
XLOC_010490	TPM4	chr19:16178316-16213813	38.2622	78.2417	1.03202	2.04489	0.00203426	yes
XLOC_001227	ICMT	chr1:6266188-6296044	4.44103	9.08053	1.03188	2.04469	0.0152337	yes
XLOC_008256	C16orf5	chr16:4560676-4588816	14.6426	29.9281	1.03133	2.04391	0.00515758	yes
XLOC_022932	HCCS	chrX:11129405-11141204	7.18838	14.6754	1.02966	2.04154	0.0262075	yes
XLOC_021289	MRPL15	chr8:55047780-55061074	9.01597	18.3976	1.02896	2.04055	0.0265822	yes
XLOC_016137	SEPT11	chr4:77870894-77959768	3.85448	7.86314	1.02857	2.04	0.012053	yes
XLOC_008412	VPS35	chr16:46693588-46723144	24.9099	50.7457	1.02657	2.03718	0.000826214	yes
XLOC_023482	BCOR	chrX:39910498-40036582	16.7713	34.1648	1.02651	2.03709	0.00148161	yes
XLOC_002064	TRMT1L	chr1:185087217-185260913	8.30606	16.8729	1.02247	2.03139	0.0100056	yes
XLOC_012216	DBI	chr2:120124503-120130122	107.006	217.296	1.02197	2.03069	0.0103089	yes
XLOC_012246	PLEKHB2	chr2:131862419-131907425	18.1084	36.7466	1.02095	2.02925	0.000826214	yes
XLOC_013658	TMX4	chr20:7961715-8000393	24.2098	49.1241	1.02084	2.0291	0.00254981	yes
XLOC_005955	LNX2	chr13:28120049-28194720	3.34939	6.79106	1.01974	2.02755	0.0217447	yes
XLOC_005133	RAN	chr12:131356616-131360826	63.7976	129.185	1.01786	2.02491	0.00203426	yes
XLOC_004746	C12orf35	chr12:32112352-32146043	78.3698	158.6	1.01703	2.02375	0.0105676	yes
XLOC_018285	C6orf211	chr6:151773421-151791232	5.7319	11.5846	1.01512	2.02107	0.0304157	yes
XLOC_023472	CXorf21	chrX:30576940-30596033	13.5987	27.473	1.01455	2.02027	0.00935515	yes
XLOC_023020	PHF16	chrX:46771735-46920641	7.23388	14.5856	1.0117	2.01629	0.00769521	yes
XLOC_006612	TM9SF1	chr14:24658352-24664882	8.49935	17.1369	1.01169	2.01627	0.0228919	yes
XLOC_005749	SPATA13	chr13:24734860-24881212	4.5798	9.20018	1.00638	2.00886	0.0123291	yes
XLOC_014684	CELSR1	chr22:46756730-46933067	12.5177	25.1451	1.00631	2.00877	0.00433286	yes
XLOC_009225	SLC43A2	chr17:1477695-1532130	18.7284	37.6098	1.00588	2.00817	0.0039223	yes
XLOC_003836	SC5DL	chr11:121163387-121184119	5.19263	10.4276	1.00587	2.00815	0.00769521	yes
XLOC_003750	BIRC2	chr11:102217965-102249401	18.9934	38.1405	1.00582	2.00808	0.0030584	yes
XLOC_011731	ZNF614	chr19:52516576-52531680	3.32787	6.68109	1.00549	2.00763	0.0268194	yes
XLOC_012322	DYNC1I2	chr2:172543981-172604919	5.78007	11.594	1.00422	2.00586	0.0306105	yes
XLOC_022132	HIATL1	chr9:97136832-97223202	12.3089	24.6802	1.00365	2.00507	0.0039223	yes
XLOC_013313	PANK2	chr20:3869485-3904502	17.8934	35.8017	1.0006	2.00083	0.00769521	yes
XLOC_003559	CCDC88B	chr11:64107689-64125006	94.4133	47.2047	-1.00006	-2.00008	0.00254981	yes
XLOC_022022	TMEM8B	chr9:35829221-35854844	10.2841	5.13933	-1.00076	-2.00105	0.0468249	yes
XLOC_005946	CENPJ	chr13:25456411-25497085	8.17054	4.07967	-1.00198	-2.00275	0.0181046	yes
XLOC_006700	ATG14	chr14:55833108-55878576	17.9804	8.97783	-1.00199	-2.00276	0.0039223	yes
XLOC_010348	VMAC	chr19:5904851-5910263	20.3683	10.1699	-1.00202	-2.0028	0.0308426	yes
XLOC_006512	ZNF839	chr14:102786095-102809044	16.1112	8.03817	-1.00313	-2.00434	0.00832381	yes
XLOC_010060	KIAA1468	chr18:59854523-59974355	30.4937	15.2129	-1.00322	-2.00447	0.00148161	yes
XLOC_002146	YOD1	chr1:207217193-207224422	7.50807	3.74196	-1.00465	-2.00646	0.0112	yes
XLOC_003797	SIDT2	chr11:117049938-117075508	102.808	51.199	-1.00577	-2.00801	0.014728	yes
XLOC_010499	SIN3B	chr19:16940208-16991164	45.9655	22.8865	-1.00605	-2.0084	0.00203426	yes
XLOC_005829	KCNRG,TRIM13	chr13:50556687-50699677	12.5135	6.229	-1.00641	-2.00891	0.0163534	yes
XLOC_022476	C9orf25	chr9:34398181-34458568	11.1253	5.53618	-1.00689	-2.00957	0.0208774	yes
XLOC_002185	TAF1A	chr1:222731243-222763275	14.1931	7.05054	-1.00938	-2.01305	0.0411136	yes
XLOC_009615	C17orf65	chr17:42248073-42264082	17.5372	8.69576	-1.01203	-2.01675	0.0259779	yes
XLOC_006683	NIN	chr14:51186480-51297839	66.8372	33.1407	-1.01205	-2.01677	0.00349427	yes
XLOC_001943	IGSF8	chr1:160061128-160068618	37.0919	18.3855	-1.01254	-2.01746	0.00632171	yes
XLOC_012191	ZC3H6	chr2:113033177-113097640	5.86226	2.90432	-1.01326	-2.01847	0.00476454	yes
XLOC_005599	NT5DC3	chr12:104166080-104234975	6.65469	3.29448	-1.01432	-2.01995	0.0257471	yes
XLOC_022109	SECISBP2	chr9:91933411-91974561	57.9772	28.6792	-1.01548	-2.02158	0.000826214	yes
XLOC_017704	RAB24	chr5:176728198-176730744	57.851	28.6156	-1.01554	-2.02166	0.00433286	yes
XLOC_012509	DIS3L2	chr2:232826292-233201908	15.5259	7.67915	-1.01566	-2.02183	0.00902576	yes
XLOC_001073	ZNF678	chr1:227751219-227850164	5.47991	2.70905	-1.01637	-2.02282	0.0144457	yes
XLOC_022550	PTAR1	chr9:72324437-72374876	26.7681	13.2281	-1.01691	-2.02358	0.000826214	yes
XLOC_014303	TUG1	chr22:31365633-31375380	91.046	44.9483	-1.01833	-2.02557	0.000826214	yes
XLOC_006102	ARGLU1	chr13:107195661-107220514	323.053	159.378	-1.01932	-2.02696	0.00203426	yes
XLOC_011062	ZNF587	chr19:58361180-58376491	12.9236	6.24087	-1.01978	-2.02761	0.00349427	yes
XLOC_017698	RNF44	chr5:175953699-175964421	87.3772	43.0884	-1.01996	-2.02786	0.000826214	yes
XLOC_002295	ZNF692	chr1:249144202-249153315	43.2925	21.3456	-1.02018	-2.02817	0.00632171	yes
XLOC_023300	DDX26B	chrX:134654554-134716460	44.6556	22.0152	-1.02034	-2.0284	0.000826214	yes
XLOC_007799	CLEC16A	chr16:11038344-11276046	16.1133	7.93899	-1.02122	-2.02963	0.00476454	yes
XLOC_014278	MIAT	chr22:27053445-27072440	17.8893	8.8117	-1.0216	-2.03017	0.0100056	yes
XLOC_015634	BTLA	chr3:112182812-112218408	95.9119	47.1978	-1.02299	-2.03213	0.00349427	yes
XLOC_009169	ENGASE	chr17:77071018-77084681	42.7655	21.0289	-1.02407	-2.03365	0.000826214	yes
XLOC_017636	ANXA6	chr5:150480266-150537443	222.347	109.208	-1.02573	-2.03599	0.00476454	yes
XLOC_007357	GOLGA8B	chr15:34817483-34875771	41.1976	20.2028	-1.02801	-2.03921	0.0030584	yes
XLOC_017296	SDHAP3	chr5:1572072-1594646	24.0009	11.7548	-1.02984	-2.0418	0.0418525	yes
XLOC_003911	PIDD	chr11:799178-805250	21.162	10.363	-1.03003	-2.04207	0.00632171	yes
XLOC_011736	ZNF83	chr19:53115617-53193886	78.3006	38.3275	-1.03064	-2.04293	0.00254981	yes
XLOC_013991	SLC37A1	chr21:43919741-44001550	27.2794	13.3519	-1.03076	-2.0431	0.00669326	yes
XLOC_006214	PNN	chr14:39644386-39652422	177.121	86.634	-1.03173	-2.04447	0.000826214	yes
XLOC_010357	VAV1	chr19:6772721-6857371	62.4492	30.5441	-1.03179	-2.04456	0.00148161	yes
XLOC_000134	CROCC	chr1:17248444-17299474	11.426	5.58798	-1.03192	-2.04474	0.00433286	yes
XLOC_002503	SAMD8	chr10:76871392-76941881	16.0369	7.84069	-1.03234	-2.04534	0.0030584	yes
XLOC_000231	RCC1	chr1:28832454-28865708	67.6751	33.0838	-1.0325	-2.04557	0.00148161	yes
XLOC_009284	NLRP1	chr17:5404718-5487832	130.817	63.9398	-1.03277	-2.04595	0.00349427	yes
XLOC_008337	ARHGAP17	chr16:24930711-25026675	91.0425	44.4885	-1.03311	-2.04643	0.00148161	yes
XLOC_011011	RPL28	chr19:55897299-55903451	1445.03	705.83	-1.0337	-2.04727	0.017598	yes
XLOC_009716	MTMR4	chr17:56566892-56595251	40.0689	19.5653	-1.03419	-2.04796	0.000826214	yes
XLOC_011626	TMEM143	chr19:48835615-48867186	11.0633	5.39617	-1.03577	-2.05021	0.0402139	yes
XLOC_003762	ATM	chr11:108093558-108239826	72.4151	35.3186	-1.03586	-2.05034	0.00769521	yes
XLOC_020291	DMTF1	chr7:86781676-86849031	90.7837	44.2533	-1.03665	-2.05146	0.0100056	yes
XLOC_011249	LOC147727	chr19:10762537-10764548	20.3122	9.89234	-1.03796	-2.05332	0.0212549	yes
XLOC_001429	ZMYM6	chr1:35451766-35497569	31.2259	15.2068	-1.03802	-2.05341	0.00254981	yes
XLOC_015691	ZXDC	chr3:126156443-126194762	31.5591	15.3146	-1.04315	-2.06072	0.00799374	yes
XLOC_000259	TSSK3	chr1:32827861-32829924	21.3654	10.3609	-1.04412	-2.06211	0.0326961	yes
XLOC_014165	UBE2G2	chr21:46188494-46221751	62.865	30.4838	-1.04422	-2.06225	0.00148161	yes
XLOC_001803	RFX5	chr1:151313115-151319769	107.077	51.9076	-1.04463	-2.06284	0.000826214	yes
XLOC_006806	RPS6KA5	chr14:91337166-91526993	9.19576	4.45736	-1.04478	-2.06305	0.0203322	yes
XLOC_004806	NR4A1	chr12:52416615-52453291	56.4703	27.3677	-1.04502	-2.06339	0.0440842	yes
XLOC_021205	PDLIM2	chr8:22436253-22455538	42.4849	20.5831	-1.04549	-2.06407	0.0136009	yes
XLOC_010720	ARHGEF1	chr19:42387266-42411604	346.67	167.894	-1.04601	-2.06481	0.00595018	yes
XLOC_009875	C17orf70	chr17:79506910-79519429	29.2186	14.1425	-1.04685	-2.06601	0.000826214	yes
XLOC_004000	GVINP1	chr11:6734380-6743110	32.4543	15.7055	-1.04714	-2.06643	0.000826214	yes
XLOC_000644	CHD1L	chr1:146714290-146767447	44.3929	21.4823	-1.04718	-2.06649	0.00349427	yes
XLOC_005317	H3F3C	chr12:31944118-31945175	142.342	68.8728	-1.04736	-2.06674	0.00433286	yes
XLOC_017027	SNX2	chr5:122110749-122165802	223.276	107.834	-1.05002	-2.07056	0.000826214	yes
XLOC_013892	SAMD10	chr20:62605465-62610995	11.6076	5.60309	-1.05077	-2.07164	0.0356044	yes
XLOC_023523	CACNA1F	chrX:49061522-49089833	4.50401	2.17115	-1.05275	-2.07448	0.0360439	yes
XLOC_017994	MAPK13	chr6:36098261-36107842	33.029	15.9002	-1.05469	-2.07727	0.0114586	yes
XLOC_008779	KSR1	chr17:25799035-25950718	7.40112	3.55893	-1.0563	-2.07959	0.0196033	yes
XLOC_010472	ZNF333	chr19:14800869-14831772	12.8588	6.18322	-1.05632	-2.07962	0.00902576	yes
XLOC_009752	CD79B	chr17:62006097-62009704	902.88	434.111	-1.05647	-2.07984	0.0139169	yes
XLOC_001915	FCRL3	chr1:157647977-157670647	194.946	93.6718	-1.05739	-2.08116	0.00632171	yes
XLOC_016235	KIAA1109	chr4:123091757-123283914	24.4929	11.7618	-1.05826	-2.08242	0.000826214	yes
XLOC_020363	SLC12A9	chr7:100450357-100464634	46.1699	22.1637	-1.05876	-2.08314	0.00148161	yes
XLOC_013345	ZNF133	chr20:18269120-18297640	11.779	5.65259	-1.05923	-2.08382	0.0308426	yes
XLOC_011899	EPT1	chr2:26531040-26618759	8.65338	4.1521	-1.05942	-2.08409	0.00349427	yes
XLOC_008051	SLC7A6	chr16:68298418-68344868	56.1617	26.9124	-1.06131	-2.08683	0.00203426	yes
XLOC_014251	SLC2A11	chr22:24199058-24227725	19.7903	9.47825	-1.0621	-2.08797	0.01416	yes
XLOC_018301	TMEM181	chr6:158957467-159056467	10.9745	5.25529	-1.06231	-2.08827	0.00553905	yes
XLOC_012564	D2HGDH	chr2:242674029-242708231	23.8808	11.4288	-1.06318	-2.08953	0.00705249	yes
XLOC_008214	PKD1	chr16:2097989-2185899	12.7336	6.08085	-1.06629	-2.09404	0.0255262	yes
XLOC_021873	ST3GAL1	chr8:134467090-134584183	38.1543	18.2151	-1.06671	-2.09465	0.000826214	yes
XLOC_017720	AGXT2L2	chr5:177631507-177659803	77.1995	36.8333	-1.06758	-2.09591	0.0212549	yes
XLOC_003675	RNF169	chr11:74459912-74660232	16.0956	7.67726	-1.06801	-2.09654	0.00203426	yes
XLOC_012785	FBXO41	chr2:73481809-73496758	23.1306	11.0257	-1.06893	-2.09788	0.000826214	yes
XLOC_018077	EFHC1	chr6:52284993-52360583	11.5921	5.5235	-1.06949	-2.09869	0.00433286	yes
XLOC_004013	RIC3	chr11:8060179-8190590	14.8506	7.06859	-1.07103	-2.10093	0.00553905	yes
XLOC_020336	ZNF655	chr7:99156044-99174076	106.867	50.8488	-1.07153	-2.10166	0.00595018	yes
XLOC_022876	NELF	chr9:140342022-140353786	19.0354	9.04439	-1.07359	-2.10466	0.00515758	yes
XLOC_012129	CNNM4	chr2:97426638-97477628	14.7538	7.00903	-1.0738	-2.10497	0.00203426	yes
XLOC_020787	SBDS	chr7:66452689-66460588	67.8182	32.2071	-1.0743	-2.1057	0.000826214	yes
XLOC_022931	CLCN4	chrX:10124984-10205699	11.5579	5.48782	-1.07457	-2.10609	0.00349427	yes
XLOC_018102	KCNQ5	chr6:73331570-73908573	4.00823	1.90236	-1.07518	-2.10698	0.0407097	yes
XLOC_018729	USP45	chr6:99880183-99963252	11.8145	5.60727	-1.07519	-2.107	0.00433286	yes
XLOC_015920	PCGF3	chr4:699572-764427	38.0766	18.0608	-1.07604	-2.10824	0.000826214	yes
XLOC_006309	DCAF4	chr14:73393039-73426357	16.0558	7.60771	-1.07756	-2.11046	0.0132821	yes
XLOC_010557	ZNF431	chr19:21324839-21368805	13.3898	6.3332	-1.08012	-2.11421	0.00476454	yes
XLOC_000999	IKBKE	chr1:206643585-206670223	18.3975	8.69772	-1.0808	-2.11521	0.00632171	yes
XLOC_014914	RAD54L2	chr3:51575595-51697612	11.1982	5.284	-1.08357	-2.11927	0.0039223	yes
XLOC_010274	ABCA7	chr19:1040101-1065570	74.5951	35.1853	-1.08411	-2.12007	0.000826214	yes
XLOC_013702	ACSS1	chr20:24986865-25038818	74.221	35.0073	-1.08417	-2.12016	0.000826214	yes
XLOC_020781	ERV3-1,ZNF117	chr7:64434829-64467124	16.9805	7.98847	-1.08789	-2.12563	0.0132821	yes
XLOC_005390	POU6F1	chr12:51580718-51611477	13.6653	6.42826	-1.08802	-2.12582	0.0039223	yes
XLOC_009831	UBE2O	chr17:74385612-74449288	27.8116	13.075	-1.08888	-2.12709	0.000826214	yes
XLOC_007044	STARD9	chr15:42867856-43013196	6.64667	3.12342	-1.0895	-2.128	0.00476454	yes
XLOC_021375	C8orf38	chr8:96037213-96070944	12.7311	5.97907	-1.09036	-2.12927	0.0384175	yes
XLOC_010053	MALT1	chr18:56338617-56417370	50.1801	23.5572	-1.09095	-2.13014	0.000826214	yes
XLOC_007277	FES	chr15:91427664-91439006	9.70035	4.55152	-1.09169	-2.13124	0.0432893	yes
XLOC_015426	ZNF445	chr3:44481261-44519162	8.69058	4.07539	-1.09251	-2.13245	0.00349427	yes
XLOC_000164	ZBTB40	chr1:22778343-22857650	40.2939	18.8904	-1.09291	-2.13304	0.000826214	yes
XLOC_015048	ZDHHC23	chr3:113666747-113681827	20.4588	9.57755	-1.095	-2.13613	0.00349427	yes
XLOC_021509	ERICH1	chr8:614199-681226	33.9467	15.8833	-1.09576	-2.13726	0.00476454	yes
XLOC_002331	CAMK1D	chr10:12391582-12871733	39.4232	18.4386	-1.09631	-2.13807	0.0112	yes
XLOC_004738	KLHDC5	chr12:27933186-27955973	7.80281	3.64886	-1.09655	-2.13843	0.00735007	yes
XLOC_006729	ZBTB25	chr14:64953554-64970554	28.5521	13.3427	-1.09755	-2.13991	0.0114586	yes
XLOC_003668	RELT	chr11:73087404-73108519	46.9618	21.945	-1.0976	-2.13998	0.00148161	yes
XLOC_009838	SRSF2	chr17:74730196-74775336	443.62	207.026	-1.09951	-2.14282	0.0114586	yes
XLOC_004353	FCHSD2	chr11:72547789-72853143	123.192	57.4617	-1.10024	-2.1439	0.000826214	yes
XLOC_008375	SEPT1	chr16:30389453-30411429	127.223	59.3128	-1.10094	-2.14494	0.00203426	yes
XLOC_020880	TECPR1	chr7:97846046-97881468	20.6701	9.63088	-1.1018	-2.14622	0.00203426	yes
XLOC_012498	ITM2C	chr2:231729620-231743963	64.1977	29.8875	-1.10298	-2.14798	0.0144457	yes
XLOC_023683	AMMECR1	chrX:109437413-109699562	7.58632	3.52502	-1.10577	-2.15214	0.0112	yes
XLOC_000148	OTUD3	chr1:20208887-20239437	10.6035	4.92187	-1.10727	-2.15438	0.00148161	yes
XLOC_018570	MDGA1	chr6:37600283-37665766	7.52061	3.48847	-1.10826	-2.15585	0.0183632	yes
XLOC_002592	LCOR	chr10:98592016-98724198	13.8292	6.39953	-1.11168	-2.16097	0.000826214	yes
XLOC_021797	NIPAL2	chr8:99204386-99306621	25.613	11.8506	-1.11191	-2.16132	0.00735007	yes
XLOC_013092	STK17B	chr2:196998306-197036336	93.8586	43.3364	-1.11491	-2.16581	0.00148161	yes
XLOC_021203	PPP3CC	chr8:22298482-22398657	70.6716	32.5664	-1.11775	-2.17008	0.00349427	yes
XLOC_002586	ENTPD1	chr10:97471535-97849992	25.7736	11.8632	-1.1194	-2.17257	0.000826214	yes
XLOC_014815	EXOG	chr3:38537762-38567796	12.7047	5.8335	-1.12293	-2.17789	0.0117582	yes
XLOC_000530	CCDC76	chr1:100598705-100643829	28.9718	13.2739	-1.12606	-2.18262	0.0030584	yes
XLOC_022031	LOC100506710	chr9:37079892-37090398	173.425	79.2813	-1.12926	-2.18747	0.00203426	yes
XLOC_022172	LOC286367	chr9:107536632-107540045	15.6166	7.13887	-1.12931	-2.18754	0.00705249	yes
XLOC_002784	USP6NL	chr10:11502508-11653679	39.1447	17.8908	-1.1296	-2.18798	0.00148161	yes
XLOC_007803	SNX29	chr16:12070601-12668146	35.2744	16.1011	-1.13146	-2.1908	0.00203426	yes
XLOC_010537	CRTC1	chr19:18794424-18893143	15.3241	6.99409	-1.1316	-2.19102	0.000826214	yes
XLOC_000240	LOC100129196	chr1:31184123-31199593	13.0182	5.9407	-1.13182	-2.19135	0.0301945	yes
XLOC_015293	CCDC50	chr3:190984943-191116459	67.6597	30.8628	-1.13242	-2.19226	0.000826214	yes
XLOC_017840	BTN3A1	chr6:26402464-26415444	96.1292	43.8484	-1.13245	-2.19231	0.000826214	yes
XLOC_010436	ZNF700	chr19:12035899-12061578	27.6348	12.5995	-1.13311	-2.19331	0.00254981	yes
XLOC_012408	ALS2CR8	chr2:203776977-203851060	15.1922	6.92396	-1.13366	-2.19415	0.00254981	yes
XLOC_005439	ZNF385A	chr12:54762919-54785083	9.67026	4.40348	-1.13491	-2.19605	0.0442208	yes
XLOC_006692	DDHD1	chr14:53503457-53620046	16.9238	7.67484	-1.14084	-2.20509	0.000826214	yes
XLOC_011125	GNG7	chr19:2511217-2702746	77.0192	34.8799	-1.14282	-2.20812	0.00254981	yes
XLOC_015747	GK5	chr3:141876368-141944449	5.02627	2.27566	-1.1432	-2.2087	0.00349427	yes
XLOC_018100	OGFRL1	chr6:71998476-72011973	27.8646	12.6103	-1.14383	-2.20967	0.00735007	yes
XLOC_010381	CERS4	chr19:8274216-8327304	41.0127	18.5574	-1.14408	-2.21005	0.000826214	yes
XLOC_018117	DOPEY1	chr6:83777384-83906256	16.1805	7.31991	-1.14436	-2.21048	0.00553905	yes
XLOC_020655	CDCA7L	chr7:21582832-21985542	86.9409	39.307	-1.14525	-2.21184	0.000826214	yes
XLOC_006677	METTL21D	chr14:50575349-50583297	32.1231	14.5118	-1.14638	-2.21358	0.00553905	yes
XLOC_014791	CMTM7	chr3:32433162-32496333	59.5562	26.8874	-1.14732	-2.21502	0.0112	yes
XLOC_010632	ARHGAP33	chr19:36266416-36279724	7.82784	3.52359	-1.15157	-2.22156	0.0219613	yes
XLOC_017374	C5orf39	chr5:43039181-43040447	21.5656	9.70623	-1.15175	-2.22183	0.032166	yes
XLOC_004473	POU2AF1	chr11:111222980-111250157	180.977	81.4488	-1.15184	-2.22197	0.000826214	yes
XLOC_008943	TMEM106A	chr17:41363893-41371589	15.9681	7.18031	-1.15308	-2.22388	0.00595018	yes
XLOC_007883	CD19	chr16:28943259-28950668	323.32	145.372	-1.15321	-2.22408	0.000826214	yes
XLOC_007268	SEMA4B	chr15:90728151-90772892	129.676	58.2624	-1.15428	-2.22573	0.00148161	yes
XLOC_020171	DBNL	chr7:44084238-44101315	198.919	89.2855	-1.15568	-2.22789	0.000826214	yes
XLOC_023271	MCTS1	chrX:119737743-119755016	11.4928	5.1533	-1.15716	-2.23018	0.000826214	yes
XLOC_009434	MYO18A,TIAF1	chr17:27400527-27507407	48.2673	21.6177	-1.15883	-2.23276	0.00148161	yes
XLOC_015374	SATB1	chr3:18389132-18480265	26.7178	11.9644	-1.15905	-2.2331	0.00148161	yes
XLOC_016138	CCNG2	chr4:78078356-78091213	36.5089	16.3127	-1.16225	-2.23806	0.000826214	yes
XLOC_015237	TTC14	chr3:180319917-180328918	89.681	40.0628	-1.16254	-2.23851	0.000826214	yes
XLOC_009416	UNC119	chr17:26873724-26879646	67.7514	30.2442	-1.16359	-2.24014	0.000826214	yes
XLOC_021345	ZBTB10	chr8:81398447-81434610	13.6564	6.0959	-1.16367	-2.24027	0.00203426	yes
XLOC_014908	HEMK1	chr3:50595455-50622421	16.8151	7.49762	-1.16525	-2.24272	0.00148161	yes
XLOC_005832	RNASEH2B	chr13:51483813-51544596	68.406	30.4827	-1.16613	-2.24409	0.00148161	yes
XLOC_014334	CYTH4	chr22:37678494-37711389	85.5815	38.0625	-1.16893	-2.24845	0.000826214	yes
XLOC_012356	DNAJC10	chr2:183580998-183643255	109.09	48.4521	-1.17089	-2.25151	0.000826214	yes
XLOC_012936	BIN1	chr2:127805598-127864903	83.0056	36.836	-1.17209	-2.25338	0.000826214	yes
XLOC_009173	GAA	chr17:78075354-78093679	21.6348	9.57539	-1.17595	-2.25942	0.00203426	yes
XLOC_009995	TAF4B	chr18:23806408-23971650	9.31336	4.11891	-1.17704	-2.26112	0.00553905	yes
XLOC_016454	TLR6	chr4:38825328-38858438	21.7839	9.63212	-1.17734	-2.26159	0.000826214	yes
XLOC_022951	ZRSR2	chrX:15808573-15841382	26.8898	11.8726	-1.17942	-2.26486	0.00735007	yes
XLOC_014732	FANCD2	chr3:10068112-10149915	27.7925	12.2661	-1.18002	-2.2658	0.000826214	yes
XLOC_010163	ZSCAN30	chr18:32820993-32870196	19.1109	8.42847	-1.18105	-2.26742	0.032166	yes
XLOC_020258	NCF1	chr7:74188308-74203659	63.867	28.1594	-1.18145	-2.26805	0.00203426	yes
XLOC_007756	FLYWCH1	chr16:2961979-3001209	25.7397	11.3423	-1.18228	-2.26935	0.00203426	yes
XLOC_001233	NOL9	chr1:6581406-6614658	8.59572	3.78067	-1.18498	-2.2736	0.00349427	yes
XLOC_004614	DYRK4	chr12:4699243-4723041	22.2933	9.80028	-1.18571	-2.27475	0.0100056	yes
XLOC_020829	PION	chr7:76940067-77045717	116.927	51.3311	-1.18771	-2.27791	0.000826214	yes
XLOC_004974	PLXNC1	chr12:94542498-94701451	12.6825	5.55967	-1.18976	-2.28115	0.0315081	yes
XLOC_017359	RICTOR	chr5:38938021-39074501	28.3679	12.4337	-1.19	-2.28153	0.000826214	yes
XLOC_018718	BACH2	chr6:90636246-91006627	46.5509	20.3899	-1.19095	-2.28303	0.000826214	yes
XLOC_012380	SLC39A10	chr2:196521531-196602426	18.436	8.07043	-1.19181	-2.28439	0.000826214	yes
XLOC_004261	PYGM	chr11:64513860-64528187	5.41038	2.3676	-1.19231	-2.28518	0.0365907	yes
XLOC_004920	IRAK3	chr12:66582977-66648394	2.69927	1.18025	-1.19348	-2.28704	0.0398492	yes
XLOC_018714	UBE2J1	chr6:90036343-90062619	70.039	30.5706	-1.19601	-2.29105	0.000826214	yes
XLOC_006039	THSD1P1	chr13:52741846-52768602	8.31669	3.62824	-1.19674	-2.29221	0.0139169	yes
XLOC_010832	PPP1R15A	chr19:49375648-49379319	138.754	60.51	-1.19728	-2.29307	0.00476454	yes
XLOC_006276	MTHFD1	chr14:64854758-64926725	15.282	6.65399	-1.19954	-2.29666	0.00254981	yes
XLOC_002861	ZNF37BP	chr10:43008960-43048280	20.5263	8.92963	-1.2008	-2.29867	0.000826214	yes
XLOC_022572	TLE1	chr9:84198597-84303596	21.8699	9.51141	-1.20122	-2.29934	0.00832381	yes
XLOC_001554	CYB5RL	chr1:54638026-54665746	4.84726	2.1077	-1.2015	-2.29979	0.0405605	yes
XLOC_003677	NEU3	chr11:74699949-74718743	11.308	4.91643	-1.20166	-2.30004	0.0149908	yes
XLOC_020131	DKFZP586I1420	chr7:30409665-30412410	26.5908	11.5053	-1.20863	-2.31118	0.000826214	yes
XLOC_006352	ADCK1	chr14:78266425-78400297	8.03663	3.47666	-1.20889	-2.3116	0.0418525	yes
XLOC_013202	COL4A4	chr2:227867426-228029275	11.0627	4.78546	-1.20897	-2.31173	0.00148161	yes
XLOC_014947	FLNB	chr3:57994126-58157982	16.2947	7.03684	-1.2114	-2.31562	0.000826214	yes
XLOC_006801	EML5	chr14:89081173-89259096	3.57004	1.53959	-1.21339	-2.31882	0.0181046	yes
XLOC_018728	PNISR	chr6:99847840-99873207	288.261	124.3	-1.21355	-2.31908	0.000826214	yes
XLOC_004029	RNF141	chr11:10533224-10562774	44.4167	19.1301	-1.21526	-2.32183	0.000826214	yes
XLOC_002333	LOC283070	chr10:12875132-12877545	50.2557	21.6365	-1.21582	-2.32273	0.00433286	yes
XLOC_015681	HEG1	chr3:124684553-124774802	3.70067	1.59094	-1.21791	-2.32609	0.0149908	yes
XLOC_011019	CCDC106	chr19:56158953-56164526	27.2494	11.6951	-1.22032	-2.32998	0.00799374	yes
XLOC_009983	RBBP8	chr18:20513294-20606449	25.5781	10.9738	-1.22085	-2.33084	0.0470948	yes
XLOC_011468	MAP4K1	chr19:39078280-39108643	139.647	59.7689	-1.22431	-2.33644	0.000826214	yes
XLOC_011872	LPIN1	chr2:11886739-11967533	14.5564	6.22761	-1.2249	-2.33739	0.00553905	yes
XLOC_016728	MARCH1	chr4:164445449-165304407	78.6122	33.6042	-1.22611	-2.33935	0.000826214	yes
XLOC_012428	PIKFYVE	chr2:209130990-209223475	50.7577	21.6901	-1.22659	-2.34013	0.000826214	yes
XLOC_009071	TANC2	chr17:60778674-61505067	1.79744	0.767966	-1.22683	-2.34052	0.0288352	yes
XLOC_023367	ABCD1	chrX:152990322-153010216	9.92842	4.23915	-1.22779	-2.34208	0.0103089	yes
XLOC_023846	ARHGAP4	chrX:153172829-153191714	237.778	101.483	-1.22838	-2.34304	0.00203426	yes
XLOC_008581	PIEZO1	chr16:88772890-88851372	44.1103	18.822	-1.22869	-2.34354	0.000826214	yes
XLOC_003395	GYLTL1B	chr11:45943195-45950647	69.2344	29.5203	-1.22978	-2.34531	0.000826214	yes
XLOC_001427	LOC653160	chr1:35441299-35444307	9.11357	3.88544	-1.22994	-2.34557	0.0379969	yes
XLOC_006048	PCDH9	chr13:66876965-67804468	14.6932	6.25361	-1.23239	-2.34956	0.0103089	yes
XLOC_012846	ZNF514	chr2:95813399-95825263	17.7568	7.55468	-1.23293	-2.35044	0.00203426	yes
XLOC_015833	GNB4	chr3:179113875-179169371	12.5926	5.35448	-1.23376	-2.35179	0.00476454	yes
XLOC_011983	RHOQ	chr2:46769866-46844251	28.9026	12.2855	-1.23425	-2.35259	0.00148161	yes
XLOC_012653	IFT172	chr2:27665232-27712571	7.06224	3.00081	-1.23477	-2.35344	0.0235829	yes
XLOC_009329	CTC1	chr17:8128138-8151413	65.2164	27.681	-1.23634	-2.356	0.000826214	yes
XLOC_009176	RNF213	chr17:78234659-78411884	53.7473	22.7955	-1.23744	-2.3578	0.00148161	yes
XLOC_001461	PPIEL	chr1:39957317-40025370	10.7989	4.57295	-1.23969	-2.36148	0.0461936	yes
XLOC_020535	CNTNAP2	chr7:145813452-148118088	9.06835	3.8375	-1.24067	-2.36308	0.0114586	yes
XLOC_005640	FAM109A	chr12:111798454-111806925	5.83774	2.46858	-1.24173	-2.36482	0.0402139	yes
XLOC_015792	CCNL1	chr3:156865585-156878482	174.756	73.8237	-1.24318	-2.3672	0.000826214	yes
XLOC_011883	FLJ12334	chr2:20068614-20084808	6.11488	2.57913	-1.24544	-2.37091	0.0386344	yes
XLOC_022874	EXD3	chr9:140201347-140317714	5.58304	2.35118	-1.24767	-2.37458	0.0400319	yes
XLOC_014656	RRP7B	chr22:42949924-42978017	12.0926	5.08031	-1.25113	-2.38028	0.0136009	yes
XLOC_011226	ZNF121	chr19:9676291-9695209	15.6567	6.56313	-1.25432	-2.38555	0.0163534	yes
XLOC_001047	LYPLAL1	chr1:219347191-219386207	20.9034	8.75136	-1.25616	-2.38859	0.00553905	yes
XLOC_013013	COBLL1	chr2:165541257-165697928	38.8202	16.231	-1.25806	-2.39174	0.00799374	yes
XLOC_008816	ATAD5	chr17:29159022-29222295	3.77833	1.57913	-1.25862	-2.39267	0.0160819	yes
XLOC_012719	PSME4	chr2:54091203-54197977	34.6485	14.4517	-1.26155	-2.39753	0.000826214	yes
XLOC_014508	GUSBP11	chr22:23980674-24059610	38.2864	15.9397	-1.26421	-2.40196	0.00203426	yes
XLOC_001850	DENND4B	chr1:153901976-153919154	110.25	45.8794	-1.26486	-2.40304	0.000826214	yes
XLOC_013591	ABHD16B	chr20:62492565-62494341	10.6396	4.42145	-1.26686	-2.40637	0.036922	yes
XLOC_022009	IL11RA	chr9:34652181-34661884	32.801	13.6294	-1.26702	-2.40664	0.00203426	yes
XLOC_004906	SLC16A7	chr12:60083125-60175408	9.85815	4.08755	-1.27008	-2.41175	0.00476454	yes
XLOC_003837	SORL1	chr11:121322911-121504471	21.8454	9.04223	-1.27258	-2.41593	0.000826214	yes
XLOC_001698	OVGP1	chr1:111956936-111970399	10.4856	4.33999	-1.27265	-2.41605	0.0297492	yes
XLOC_007379	LOC100505648	chr15:40985952-40987303	31.1942	12.9092	-1.27288	-2.41643	0.00735007	yes
XLOC_003785	TTC12	chr11:113185250-113237114	16.6728	6.89893	-1.27305	-2.41672	0.00669326	yes
XLOC_002384	MAP3K8	chr10:30722949-30750762	43.6558	18.0582	-1.27352	-2.41751	0.000826214	yes
XLOC_017503	EPB41L4A	chr5:111498314-111755010	6.20598	2.56644	-1.27389	-2.41813	0.0105676	yes
XLOC_017509	CCDC112	chr5:114602884-114632458	9.8763	4.08375	-1.27408	-2.41845	0.0157992	yes
XLOC_020813	NCF1C	chr7:74572383-74587816	42.6943	17.6435	-1.27491	-2.41984	0.0030584	yes
XLOC_015027	DZIP3	chr3:108268717-108413693	11.1112	4.58723	-1.27632	-2.4222	0.00515758	yes
XLOC_017417	CD180	chr5:66478103-66492617	48.6445	20.0825	-1.27634	-2.42224	0.00254981	yes
XLOC_006060	MYCBP2	chr13:77618791-77901177	56.6711	23.3932	-1.27653	-2.42256	0.000826214	yes
XLOC_007090	TMOD2	chr15:52043757-52108558	10.5985	4.37334	-1.27706	-2.42345	0.000826214	yes
XLOC_018717	MDN1	chr6:90353230-90529442	18.578	7.66232	-1.27775	-2.42461	0.000826214	yes
XLOC_009675	ZNF652	chr17:47366567-47439835	13.2167	5.44661	-1.27893	-2.42659	0.000826214	yes
XLOC_022858	ABCA2	chr9:139901685-139931234	10.678	4.39366	-1.28114	-2.43031	0.00254981	yes
XLOC_013227	TIGD1	chr2:233412778-233415226	8.03468	3.30577	-1.28125	-2.43049	0.0270322	yes
XLOC_013114	TRAK2	chr2:202241929-202316319	31.1029	12.7943	-1.28155	-2.431	0.000826214	yes
XLOC_006561	TEP1	chr14:20833825-20881579	40.4157	16.5474	-1.28831	-2.44242	0.000826214	yes
XLOC_017154	PCYOX1L	chr5:148737569-148749221	18.6869	7.64226	-1.28996	-2.44521	0.00433286	yes
XLOC_008322	LOC100271836	chr16:21458003-21513602	2.82279	1.15194	-1.29306	-2.45047	0.0390367	yes
XLOC_008762	EPN2	chr17:19140689-19240028	7.45299	3.03543	-1.29592	-2.45534	0.0117582	yes
XLOC_002659	ADD3	chr10:111705316-111895323	139.464	56.7747	-1.29657	-2.45644	0.000826214	yes
XLOC_007040	GANC	chr15:42566365-42645864	36.0207	14.6562	-1.29732	-2.45772	0.000826214	yes
XLOC_007340	MTMR10	chr15:31196054-31283807	35.2766	14.352	-1.29746	-2.45796	0.000826214	yes
XLOC_018879	TAGAP	chr6:159456026-159466184	188.825	76.8139	-1.29761	-2.45821	0.000826214	yes
XLOC_003385	ACCS	chr11:44087728-44105569	29.9838	12.1747	-1.3003	-2.4628	0.000826214	yes
XLOC_020375	SH2B2	chr7:101928404-101962178	28.1545	11.4189	-1.30195	-2.46562	0.0039223	yes
XLOC_005142	EP400NL	chr12:132568827-132610885	14.9487	6.05917	-1.30283	-2.46712	0.0173143	yes
XLOC_017434	FAM169A	chr5:74073398-74162615	3.54123	1.43164	-1.30658	-2.47354	0.037705	yes
XLOC_013123	INO80D	chr2:206858444-206950906	13.7023	5.52905	-1.30931	-2.47823	0.000826214	yes
XLOC_020085	ARL4A	chr7:12726451-12730558	7.61682	3.0722	-1.30991	-2.47926	0.0221966	yes
XLOC_020945	LOC100216545	chr7:104650988-104654588	8.9718	3.61857	-1.30998	-2.47938	0.0096896	yes
XLOC_001624	ODF2L	chr1:86812506-86862025	13.6463	5.49878	-1.31133	-2.4817	0.0039223	yes
XLOC_023338	LOC100272228	chrX:149106765-149185018	4.12945	1.66362	-1.31162	-2.4822	0.0466638	yes
XLOC_018783	C6orf170	chr6:121400626-121655644	3.93303	1.58004	-1.31568	-2.4892	0.0212549	yes
XLOC_002751	LOC619207	chr10:135267431-135281953	3.29564	1.32121	-1.3187	-2.49441	0.0396356	yes
XLOC_007274	CRTC3	chr15:91073197-91188577	35.5578	14.2398	-1.32023	-2.49706	0.000826214	yes
XLOC_000653	LOC388692	chr1:149279475-149291742	1.59215	0.637352	-1.32082	-2.49808	0.02262	yes
XLOC_023000	CYBB	chrX:37639269-37672714	131.128	52.4876	-1.32093	-2.49827	0.00254981	yes
XLOC_011622	PLA2G4C	chr19:48551099-48614109	6.40489	2.56327	-1.32119	-2.49872	0.0470948	yes
XLOC_011833	MZF1	chr19:59070552-59086164	33.3041	13.3205	-1.32205	-2.50021	0.000826214	yes
XLOC_018913	WDR27	chr6:169857302-170102159	12.1859	4.86418	-1.32495	-2.50524	0.00595018	yes
XLOC_014247	RGL4	chr22:23980674-24059610	21.7513	8.68061	-1.32523	-2.50573	0.032525	yes
XLOC_011603	PRKD2	chr19:47150868-47220384	102.461	40.8427	-1.32693	-2.50868	0.000826214	yes
XLOC_009392	GRAP	chr17:18855477-18950336	63.7262	25.3311	-1.33098	-2.51574	0.00735007	yes
XLOC_020693	NOD1	chr7:30464142-30518393	17.743	7.05249	-1.33104	-2.51584	0.000826214	yes
XLOC_009514	GSDMB	chr17:38060847-38074903	42.6612	16.9489	-1.33173	-2.51704	0.00148161	yes
XLOC_010989	LENG8	chr19:54960064-54974894	342.223	135.56	-1.336	-2.5245	0.000826214	yes
XLOC_008226	ERVK13-1	chr16:2708389-2723440	8.57647	3.39504	-1.33696	-2.52618	0.000826214	yes
XLOC_016455	TMEM156	chr4:38968440-39034041	36.7076	14.5221	-1.33783	-2.52771	0.000826214	yes
XLOC_004751	ALG10B	chr12:38710556-38723528	4.2802	1.69308	-1.33802	-2.52804	0.00515758	yes
XLOC_007873	IL4R	chr16:27325250-27376099	422.634	167.123	-1.3385	-2.52888	0.0368	yes
XLOC_007479	VPS13C	chr15:62144589-62352664	71.5721	28.2987	-1.33866	-2.52916	0.000826214	yes
XLOC_008246	NLRC3	chr16:3589035-3627392	33.8496	13.3495	-1.34235	-2.53564	0.000826214	yes
XLOC_011812	ZNF154	chr19:58211809-58220579	35.0578	13.8239	-1.34257	-2.53603	0.000826214	yes
XLOC_016162	AFF1	chr4:87856153-88062206	28.3944	11.1955	-1.34269	-2.53624	0.000826214	yes
XLOC_011718	SIGLEC10	chr19:51913274-51921057	51.296	20.2036	-1.34423	-2.53895	0.000826214	yes
XLOC_021216	ADAM28	chr8:24151579-24212726	193.737	76.1355	-1.34746	-2.54464	0.000826214	yes
XLOC_005394	GALNT6	chr12:51745832-51785200	5.14708	2.02199	-1.34798	-2.54555	0.0235829	yes
XLOC_010580	ZNF507	chr19:32836513-32878573	16.5855	6.50666	-1.34993	-2.549	0.000826214	yes
XLOC_005703	VPS37B	chr12:123349874-123380712	51.8146	20.3025	-1.3517	-2.55213	0.00832381	yes
XLOC_021704	PDE7A	chr8:66626568-66753969	63.9431	25.0079	-1.3544	-2.55691	0.000826214	yes
XLOC_016849	SKP2	chr5:36152144-36184142	23.2132	9.07763	-1.35456	-2.55719	0.00705249	yes
XLOC_009350	MYH3	chr17:10531842-10560626	4.15811	1.62592	-1.35467	-2.55739	0.00902576	yes
XLOC_022850	LCN10	chr9:139632618-139637411	52.4131	20.4915	-1.3549	-2.55779	0.000826214	yes
XLOC_001567	MYSM1	chr1:59120410-59165747	33.2264	12.9633	-1.3579	-2.56312	0.000826214	yes
XLOC_004252	C11orf95	chr11:63527363-63536113	5.51001	2.14876	-1.35855	-2.56427	0.00705249	yes
XLOC_022510	PAX5	chr9:36838530-37034476	155.184	60.4085	-1.36116	-2.56892	0.000826214	yes
XLOC_015642	KIAA2018	chr3:113367232-113415493	14.0217	5.45547	-1.36189	-2.57022	0.000826214	yes
XLOC_013848	ZBP1	chr20:56178901-56195632	43.7818	17.0166	-1.36339	-2.57289	0.000826214	yes
XLOC_000918	LAMC1	chr1:182992594-183114727	14.0705	5.46073	-1.36551	-2.57667	0.000826214	yes
XLOC_018403	HIST1H1C	chr6:26055967-26056699	45.7534	17.7541	-1.36572	-2.57705	0.0123291	yes
XLOC_005170	EFCAB4B	chr12:3724493-3862366	12.7877	4.96157	-1.36589	-2.57735	0.00433286	yes
XLOC_010382	RPS28	chr19:8386383-8387280	107.87	41.8512	-1.36595	-2.57746	0.0347596	yes
XLOC_014148	SIK1	chr21:44834397-44847002	125.113	48.5202	-1.36658	-2.57859	0.00148161	yes
XLOC_023033	ZNF81	chrX:47696300-47781655	6.93419	2.6851	-1.36875	-2.58247	0.00148161	yes
XLOC_015818	PHC3	chr3:169805367-169899537	39.5714	15.3056	-1.3704	-2.58542	0.000826214	yes
XLOC_013480	PABPC1L	chr20:43538702-43567962	44.4276	17.1607	-1.37235	-2.58892	0.000826214	yes
XLOC_010727	MEGF8	chr19:42829760-42882921	8.27064	3.18977	-1.37455	-2.59287	0.000826214	yes
XLOC_017769	LY86	chr6:6346697-6655216	150.763	58.0412	-1.37714	-2.59753	0.000826214	yes
XLOC_022923	STS	chrX:7137471-7272682	2.62556	1.01048	-1.37758	-2.59832	0.0246623	yes
XLOC_014405	PARVG	chr22:44568835-44603035	373.566	143.66	-1.3787	-2.60034	0.000826214	yes
XLOC_009340	PIK3R5	chr17:8782232-8869029	31.3616	12.0586	-1.37894	-2.60077	0.000826214	yes
XLOC_011724	SIGLEC14	chr19:52145805-52150132	14.0663	5.40149	-1.38081	-2.60415	0.00935515	yes
XLOC_016467	ATP8A1	chr4:42410391-42659122	31.7057	12.1745	-1.38089	-2.60429	0.000826214	yes
XLOC_002245	LYST	chr1:235824344-236030220	34.5949	13.2657	-1.38285	-2.60783	0.000826214	yes
XLOC_010241	CYB5A	chr18:71920526-71959251	32.3167	12.383	-1.38391	-2.60975	0.0200913	yes
XLOC_013981	BACE2	chr21:42539727-42648524	19.583	7.5004	-1.38456	-2.61092	0.012053	yes
XLOC_014367	GRAP2	chr22:40297085-40367384	13.0201	4.98396	-1.38538	-2.61241	0.0333644	yes
XLOC_004805	GRASP	chr12:52400747-52409671	34.4702	13.1607	-1.38911	-2.61917	0.0152337	yes
XLOC_018175	KIAA1919	chr6:111580481-111590261	6.64352	2.53438	-1.39031	-2.62135	0.0103089	yes
XLOC_007041	CAPN3	chr15:42651697-42704515	80.546	30.7171	-1.39077	-2.62219	0.000826214	yes
XLOC_021253	DDHD2	chr8:38089008-38120287	47.4844	18.0995	-1.3915	-2.62351	0.000826214	yes
XLOC_022964	CNKSR2	chrX:21392535-21672813	5.53421	2.10622	-1.39372	-2.62755	0.00553905	yes
XLOC_014370	TNRC6B	chr22:40440820-40731812	16.3208	6.2052	-1.39517	-2.6302	0.000826214	yes
XLOC_003625	TBC1D10C	chr11:67171383-67177561	305.66	116	-1.3978	-2.63499	0.000826214	yes
XLOC_001025	TRAF5	chr1:211499956-211548286	133.72	46.1776	-1.39781	-2.63501	0.000826214	yes
XLOC_021457	DENND3	chr8:142138719-142205900	44.9891	17.0682	-1.39827	-2.63585	0.0183632	yes
XLOC_022408	ZDHHC21	chr9:14611068-14693480	23.823	9.00536	-1.4035	-2.64543	0.000826214	yes
XLOC_017821	TRIM38	chr6:25963070-25985352	96.4951	36.4667	-1.40388	-2.64612	0.000826214	yes
XLOC_008911	EIF1	chr17:39845126-39847898	971.407	367.008	-1.40426	-2.64682	0.000826214	yes
XLOC_006712	C14orf149	chr14:59939405-59951073	32.7461	12.3331	-1.40879	-2.65514	0.00553905	yes
XLOC_020091	HDAC9	chr7:18126571-19036992	37.9036	14.2519	-1.41118	-2.65955	0.000826214	yes
XLOC_008920	ATP6V0A1	chr17:40610861-40674597	30.997	11.6473	-1.41213	-2.6613	0.000826214	yes
XLOC_001503	TESK2	chr1:45794913-45956840	15.5892	5.83158	-1.41859	-2.67324	0.0418525	yes
XLOC_008165	DEF8	chr16:90015138-90034468	132.526	49.5548	-1.41918	-2.67433	0.00203426	yes
XLOC_011816	ZNF814	chr19:58380746-58400442	10.1991	3.80693	-1.42175	-2.6791	0.000826214	yes
XLOC_012495	SP140L	chr2:231191893-231268445	83.4957	31.165	-1.42177	-2.67914	0.000826214	yes
XLOC_002264	HNRNPU-AS1	chr1:244998638-245010243	60.6039	22.5733	-1.42479	-2.68475	0.00148161	yes
XLOC_011653	SLC6A16	chr19:49792891-49828474	15.3892	5.72821	-1.42576	-2.68656	0.00148161	yes
XLOC_012370	ANKAR	chr2:190540710-190611376	5.08068	1.88138	-1.43323	-2.70051	0.0105676	yes
XLOC_005276	ERP27	chr12:15066975-15091463	10.1489	3.75007	-1.43633	-2.70632	0.0252705	yes
XLOC_007851	LOC100132247	chr16:22524843-22547841	2.60147	0.958234	-1.44088	-2.71486	0.0485592	yes
XLOC_000850	POU2F1	chr1:167190065-167396582	10.1103	3.72259	-1.44144	-2.71592	0.000826214	yes
XLOC_016653	FLJ14186	chr4:120326677-120331815	2.04742	0.753265	-1.44258	-2.71807	0.0477242	yes
XLOC_011460	ZNF573	chr19:38229202-38270230	7.07736	2.60251	-1.44331	-2.71944	0.0235829	yes
XLOC_002224	TTC13	chr1:231041986-231114618	40.6054	14.8589	-1.45034	-2.73272	0.000826214	yes
XLOC_021430	FAM91A1	chr8:124780881-124827690	24.019	8.78539	-1.451	-2.73397	0.000826214	yes
XLOC_013468	MYBL2	chr20:42295708-42345122	21.7597	7.95889	-1.45102	-2.73401	0.00433286	yes
XLOC_021231	PNOC	chr8:28174648-28200868	63.0783	23.0697	-1.45114	-2.73424	0.00433286	yes
XLOC_004358	UCP3	chr11:73711325-73720282	5.72693	2.09213	-1.45279	-2.73737	0.0279541	yes
XLOC_006894	PAR-SN	chr15:25227140-25228937	5.99349	2.18918	-1.453	-2.73777	0.0458326	yes
XLOC_022084	VPS13A	chr9:79791671-80032399	19.0537	6.95959	-1.453	-2.73777	0.000826214	yes
XLOC_022175	FKTN	chr9:108320410-108403399	7.89139	2.88223	-1.45309	-2.73794	0.00148161	yes
XLOC_005226	CLEC2B	chr12:10004967-10022458	43.3516	15.8072	-1.45551	-2.74253	0.000826214	yes
XLOC_016050	ATP10D	chr4:47487409-47595503	23.407	8.50062	-1.4613	-2.75356	0.000826214	yes
XLOC_000017	SCNN1D	chr1:1215815-1227409	6.29488	2.28264	-1.46348	-2.75773	0.0139169	yes
XLOC_013774	ZHX3	chr20:39807088-39928739	5.09531	1.84467	-1.46581	-2.76219	0.000826214	yes
XLOC_013148	IKZF2	chr2:213864410-214016333	3.60045	1.30154	-1.46795	-2.76629	0.00705249	yes
XLOC_020544	LOC155060	chr7:148982371-148994403	11.4589	4.14137	-1.46828	-2.76692	0.0030584	yes
XLOC_014372	SGSM3	chr22:40766594-41032690	105.806	38.2239	-1.46888	-2.76807	0.000826214	yes
XLOC_008448	CCDC102A	chr16:57546089-57570477	7.24234	2.61185	-1.47138	-2.77287	0.032525	yes
XLOC_000476	PRKACB	chr1:84543744-84704181	31.4221	11.3313	-1.47146	-2.77302	0.0039223	yes
XLOC_018520	HLA-DQB1	chr6:32627240-32634466	637.004	229.625	-1.47202	-2.7741	0.00349427	yes
XLOC_011972	LOC100129726	chr2:43454349-43455994	9.57662	3.4497	-1.47305	-2.77608	0.0337927	yes
XLOC_005368	MLL2	chr12:49412757-49449107	37.3304	13.4404	-1.47378	-2.77749	0.000826214	yes
XLOC_006895	PAR5	chr15:25230006-25233379	8.57807	3.0802	-1.47763	-2.78491	0.0039223	yes
XLOC_012994	ERMN	chr2:158175124-158184146	9.5531	3.42997	-1.47777	-2.78518	0.00254981	yes
XLOC_016432	FAM184B	chr4:17633708-17783135	2.9705	1.0656	-1.47904	-2.78763	0.0342042	yes
XLOC_021124	CLN8	chr8:1711869-1734736	16.1661	5.78771	-1.48191	-2.79318	0.000826214	yes
XLOC_000511	CCDC18	chr1:93646280-93744287	10.8868	3.89274	-1.48372	-2.79669	0.00203426	yes
XLOC_004371	GDPD5	chr11:75145684-75236599	15.7243	5.6136	-1.486	-2.80111	0.017081	yes
XLOC_001541	ECHDC2	chr1:53361581-53387446	25.208	8.97485	-1.48992	-2.80873	0.0030584	yes
XLOC_014168	ITGB2	chr21:46305867-46349595	116.947	41.5696	-1.49225	-2.81327	0.00148161	yes
XLOC_009331	LOC100128288	chr17:8261730-8263859	4.91593	1.74476	-1.49444	-2.81755	0.0411136	yes
XLOC_020241	NCF1B	chr7:72634673-72649979	11.3921	4.04086	-1.4953	-2.81923	0.0193751	yes
XLOC_018839	ADAT2	chr6:143743968-143771841	7.48935	2.64971	-1.49901	-2.82649	0.00349427	yes
XLOC_015284	LPP	chr3:187868993-188608460	10.5723	3.73677	-1.50043	-2.82927	0.000826214	yes
XLOC_022770	LOC100289019	chr9:130873449-130881013	20.4961	7.23033	-1.50321	-2.83473	0.000826214	yes
XLOC_013062	TTN	chr2:179059207-179672150	5.42716	1.91349	-1.50399	-2.83626	0.00148161	yes
XLOC_001646	LOC100131564	chr1:93775665-93811368	58.7578	20.6571	-1.50814	-2.84443	0.000826214	yes
XLOC_021225	PTK2B	chr8:27168998-27316908	173.216	60.8125	-1.51013	-2.84836	0.000826214	yes
XLOC_015486	AMT,NICN1	chr3:49454210-49466757	42.1754	14.8047	-1.51035	-2.84879	0.000826214	yes
XLOC_010141	TMEM241	chr18:20875978-21017925	3.58679	1.25684	-1.51289	-2.85381	0.0398492	yes
XLOC_009118	RAB37	chr17:72667255-72743474	52.6208	18.4265	-1.51385	-2.85571	0.000826214	yes
XLOC_004644	PTPN6	chr12:7055739-7070479	442.077	154.682	-1.51499	-2.85797	0.000826214	yes
XLOC_022130	ZNF169	chr9:97021577-97065291	7.86945	2.75214	-1.51571	-2.8594	0.00476454	yes
XLOC_015077	PARP14	chr3:122399671-122449687	112.319	39.0613	-1.52379	-2.87545	0.000826214	yes
XLOC_016261	IL15	chr4:142557748-142655140	5.7976	2.01555	-1.52428	-2.87643	0.037705	yes
XLOC_012858	ANKRD23	chr2:97503650-97509758	6.20705	2.15151	-1.52856	-2.88498	0.0191349	yes
XLOC_002807	TRDMT1	chr10:17184981-17244070	2.9402	1.0189	-1.5289	-2.88566	0.00735007	yes
XLOC_010362	ARHGEF18	chr19:7459998-7537371	87.8201	30.4035	-1.53031	-2.88848	0.000826214	yes
XLOC_007124	ANKDD1A	chr15:65204100-65251041	4.30905	1.48691	-1.53505	-2.89798	0.0235829	yes
XLOC_020159	LINC00265	chr7:39773166-39834222	3.68524	1.26955	-1.53744	-2.90279	0.0126643	yes
XLOC_013352	LOC100270804	chr20:18768614-18776709	10.9012	3.75005	-1.53951	-2.90696	0.00902576	yes
XLOC_004965	LOC338758	chr12:90102731-90105729	10.2235	3.50586	-1.54405	-2.91612	0.00669326	yes
XLOC_022232	NEK6	chr9:127019884-127114719	38.5292	13.1982	-1.54561	-2.91927	0.000826214	yes
XLOC_007427	SLC30A4	chr15:45774679-45848928	7.1952	2.45985	-1.54846	-2.92505	0.00769521	yes
XLOC_014713	ITPR1	chr3:4535031-4889524	43.1235	14.7062	-1.55205	-2.93234	0.000826214	yes
XLOC_014926	DNAH1	chr3:52350334-52434513	18.58	6.32996	-1.55348	-2.93524	0.000826214	yes
XLOC_004016	TRIM66	chr11:8633583-8680383	12.1472	4.13607	-1.55429	-2.93689	0.000826214	yes
XLOC_006622	CBLN3	chr14:24895739-24898731	30.977	10.5159	-1.55862	-2.94572	0.000826214	yes
XLOC_007932	ITGAM	chr16:31271287-31344213	25.8693	8.779	-1.55911	-2.94672	0.000826214	yes
XLOC_022877	PNPLA7	chr9:140354404-140444986	24.0171	8.14728	-1.55967	-2.94786	0.000826214	yes
XLOC_022950	CA5B	chrX:15756411-15805748	4.40936	1.49222	-1.5631	-2.95488	0.00669326	yes
XLOC_017715	LOC202181	chr5:177045500-177099278	16.9881	5.74422	-1.56435	-2.95744	0.000826214	yes
XLOC_015836	CCDC39	chr3:180331795-180397283	7.76256	2.62237	-1.56566	-2.96013	0.00254981	yes
XLOC_022930	WWC3	chrX:9983794-10112518	34.6472	11.6938	-1.567	-2.96288	0.000826214	yes
XLOC_008730	PIGL	chr17:16120508-16229573	25.0688	8.44421	-1.56986	-2.96876	0.00832381	yes
XLOC_014509	ZNF70	chr22:24083771-24093279	3.40051	1.13899	-1.57799	-2.98554	0.0206303	yes
XLOC_008768	SPECC1	chr17:19912648-20218072	1.99778	0.663894	-1.58938	-3.0092	0.0445895	yes
XLOC_006709	FLJ31306	chr14:58711522-58764855	100.946	33.495	-1.59156	-3.01375	0.000826214	yes
XLOC_017839	BTN2A2	chr6:26383323-26395100	33.9798	11.2647	-1.59286	-3.01647	0.000826214	yes
XLOC_018586	TREML2	chr6:41157551-41168925	44.9288	14.8622	-1.59599	-3.02302	0.000826214	yes
XLOC_015493	UBA7	chr3:49842637-49851391	137.047	45.2833	-1.59762	-3.02644	0.000826214	yes
XLOC_001763	FMO5	chr1:146655883-146697230	11.2307	3.70242	-1.60091	-3.03335	0.00476454	yes
XLOC_001969	RPL31P11	chr1:161653494-161655042	5.16989	1.70329	-1.60181	-3.03524	0.0442208	yes
XLOC_007128	SLC24A1	chr15:65914269-65948598	6.67749	2.19989	-1.60188	-3.03539	0.00203426	yes
XLOC_001741	NOTCH2	chr1:120454175-120612317	50.044	16.4466	-1.6054	-3.0428	0.000826214	yes
XLOC_009318	KCNAB3	chr17:7826026-7832753	7.09778	2.32426	-1.6106	-3.05379	0.036922	yes
XLOC_020254	LAT2	chr7:73624086-73644164	146.339	47.8587	-1.61246	-3.05773	0.000826214	yes
XLOC_002257	CHML	chr1:241695433-241803701	17.946	5.83834	-1.62003	-3.07381	0.014728	yes
XLOC_022233	LOC100129034	chr9:127115743-127177721	43.0395	13.97	-1.62333	-3.08085	0.000826214	yes
XLOC_012282	FMNL2	chr2:153191750-153506348	1.47533	0.478864	-1.62335	-3.0809	0.0347596	yes
XLOC_020784	LINC00174	chr7:65841030-65865395	8.74677	2.83542	-1.62519	-3.08483	0.000826214	yes
XLOC_004502	PCSK7	chr11:117075787-117102811	67.635	21.895	-1.62717	-3.08906	0.000826214	yes
XLOC_016110	RUFY3	chr4:71570653-71674336	35.348	11.4365	-1.62798	-3.0908	0.000826214	yes
XLOC_001291	CROCCP3	chr1:16793930-16819196	5.68706	1.83336	-1.6332	-3.102	0.0039223	yes
XLOC_020998	MGC27345	chr7:127937737-127947816	3.38961	1.0925	-1.63349	-3.10263	0.000826214	yes
XLOC_000824	FCGR2C	chr1:161551128-161570032	11.6115	3.7343	-1.63664	-3.10941	0.019887	yes
XLOC_018272	UST	chr6:149068270-149398126	7.37113	2.36577	-1.63958	-3.11575	0.0030584	yes
XLOC_018370	NEDD9	chr6:11183530-11382581	17.6327	5.64638	-1.64286	-3.12284	0.000826214	yes
XLOC_008320	NPIPL3	chr16:21413454-21436658	2.82057	0.899975	-1.64803	-3.13405	0.0308426	yes
XLOC_022494	CD72	chr9:35605280-35618424	198.331	63.2173	-1.64952	-3.13729	0.035433	yes
XLOC_015921	TMEM175	chr4:926261-952443	84.6782	26.897	-1.65455	-3.14825	0.000826214	yes
XLOC_016429	TAPT1	chr4:16162127-16228161	40.0195	12.708	-1.65496	-3.14914	0.000826214	yes
XLOC_003269	DNHD1	chr11:6518525-6593254	17.1405	5.4377	-1.65634	-3.15216	0.000826214	yes
XLOC_006183	TSSK4	chr14:24674925-24677454	12.2863	3.89688	-1.65666	-3.15286	0.0168359	yes
XLOC_021834	SAMD12	chr8:119201694-119738306	1.76246	0.556405	-1.66339	-3.1676	0.0437442	yes
XLOC_016170	PKD2	chr4:88928798-88998931	4.81073	1.51727	-1.66478	-3.17065	0.00832381	yes
XLOC_001043	KCTD3	chr1:215740734-215795149	2.9804	0.939202	-1.666	-3.17334	0.0264014	yes
XLOC_005836	WDFY2	chr13:52158483-52336171	21.9689	6.90945	-1.66882	-3.17954	0.000826214	yes
XLOC_000300	BMP8A	chr1:39957317-40025370	4.6446	1.45795	-1.67162	-3.18572	0.0173143	yes
XLOC_023586	CXorf65	chrX:70323738-70326638	22.8856	7.13349	-1.68176	-3.20819	0.0149908	yes
XLOC_020255	CLIP2	chr7:73703804-73820273	9.72999	3.0287	-1.68374	-3.2126	0.000826214	yes
XLOC_003223	TSPAN32	chr11:2323242-2339430	19.2727	5.9865	-1.68677	-3.21935	0.00553905	yes
XLOC_023454	CXorf23	chrX:19930979-19988382	9.36021	2.89559	-1.69268	-3.23257	0.000826214	yes
XLOC_018393	CMAHP	chr6:25081294-25138620	15.9055	4.90278	-1.69785	-3.24417	0.000826214	yes
XLOC_020554	LOC285972	chr7:150130741-150145228	7.12855	2.19733	-1.69785	-3.24417	0.0272437	yes
XLOC_022375	NOXA1	chr9:140317846-140335901	8.39201	2.57605	-1.70386	-3.25771	0.0186196	yes
XLOC_001172	LOC100133331	chr1:661138-665731	1.4619	0.448716	-1.70397	-3.25796	0.0378953	yes
XLOC_023359	PNMA3	chrX:152224765-152228827	2.78758	0.854793	-1.70537	-3.26113	0.0340263	yes
XLOC_021459	PTP4A3	chr8:142432006-142441620	12.5521	3.84663	-1.70626	-3.26314	0.0470948	yes
XLOC_023650	ZMAT1	chrX:101137259-101187039	60.882	18.65	-1.70684	-3.26445	0.000826214	yes
XLOC_020659	FAM126A	chr7:22980877-23053770	14.9209	4.56499	-1.70865	-3.26855	0.000826214	yes
XLOC_011188	SH2D3A	chr19:6752172-6767523	29.7339	9.09591	-1.70882	-3.26893	0.000826214	yes
XLOC_021215	SLC25A37	chr8:23386362-23430063	31.3764	9.59109	-1.70991	-3.2714	0.000826214	yes
XLOC_020109	MPP6	chr7:24613084-24727498	10.6422	3.25306	-1.70992	-3.27143	0.00433286	yes
XLOC_021740	TPD52	chr8:80947104-81083836	71.2823	21.7827	-1.71036	-3.27242	0.000826214	yes
XLOC_012004	PRORSD1P	chr2:55509454-55511607	6.53497	1.99313	-1.71315	-3.27876	0.0157992	yes
XLOC_003664	ATG16L2	chr11:72525450-72540680	98.9329	30.1446	-1.71455	-3.28194	0.000826214	yes
XLOC_022814	SLC2A6	chr9:136336215-136344276	42.0445	12.7888	-1.71703	-3.28759	0.000826214	yes
XLOC_009603	LOC100130581	chr17:41447212-41466266	7.39919	2.24829	-1.71854	-3.29103	0.00515758	yes
XLOC_012399	STRADB	chr2:202316391-202345574	11.4497	3.47649	-1.71961	-3.29347	0.00254981	yes
XLOC_011198	FCER2	chr19:7753642-7767032	407.685	123.778	-1.7197	-3.29368	0.00148161	yes
XLOC_021581	CSGALNACT1	chr8:19261671-19540261	30.2571	9.16709	-1.72274	-3.30063	0.0246623	yes
XLOC_007763	MMP25	chr16:3096681-3110724	2.1606	0.653865	-1.72437	-3.30436	0.0466638	yes
XLOC_011167	PRR22	chr19:5782970-5784776	4.53387	1.37161	-1.72487	-3.3055	0.0432893	yes
XLOC_000825	HSPA7	chr1:161575848-161578341	16.3016	4.92851	-1.72579	-3.30761	0.00254981	yes
XLOC_010445	JUNB	chr19:12902309-12904125	550.394	166.161	-1.72788	-3.31241	0.000826214	yes
XLOC_015926	KIAA1530	chr4:1341103-1381837	18.5044	5.57809	-1.73003	-3.31735	0.000826214	yes
XLOC_014460	MICAL3	chr22:18270415-18507325	52.9893	15.9733	-1.73003	-3.31735	0.000826214	yes
XLOC_021826	SYBU	chr8:110586404-110704020	5.50799	1.66033	-1.73006	-3.31742	0.0165963	yes
XLOC_002515	LOC650623	chr10:81442730-81448650	1.95562	0.585277	-1.74044	-3.34137	0.0200913	yes
XLOC_014363	MGAT3	chr22:39853324-39888199	6.5552	1.96164	-1.74058	-3.34169	0.01416	yes
XLOC_001528	BEND5	chr1:48998526-50489626	24.855	7.42859	-1.74238	-3.34587	0.00254981	yes
XLOC_014835	NKTR	chr3:42589458-42690233	130.255	38.8157	-1.74663	-3.35574	0.000826214	yes
XLOC_017174	GALNT10	chr5:153570294-153825382	31.2102	9.28689	-1.74875	-3.36067	0.000826214	yes
XLOC_017450	MTX3	chr5:79272538-79287088	17.5962	5.22528	-1.75168	-3.3675	0.000826214	yes
XLOC_000648	NBPF15,NBPF16	chr1:148558187-148596267	5.03749	1.4952	-1.75237	-3.36912	0.00254981	yes
XLOC_014040	NRIP1	chr21:16333555-16437126	12.1427	3.6025	-1.75302	-3.37063	0.000826214	yes
XLOC_009832	RHBDF2	chr17:74466974-74497509	109.062	32.2405	-1.7582	-3.38276	0.000826214	yes
XLOC_005099	BCL7A	chr12:122459860-122499950	53.6271	15.8449	-1.75894	-3.38449	0.000826214	yes
XLOC_000896	RALGPS2	chr1:178694299-178889237	226.164	66.8141	-1.75915	-3.38499	0.000826214	yes
XLOC_004260	RASGRP2	chr11:64494382-64512928	404.174	119.332	-1.75999	-3.38696	0.000826214	yes
XLOC_000629	NOTCH2NL	chr1:145209110-145285912	10.1078	2.98393	-1.76019	-3.38743	0.000826214	yes
XLOC_002089	KIF21B	chr1:200938513-200992828	33.0879	9.73688	-1.76477	-3.3982	0.000826214	yes
XLOC_002045	LOC100527964	chr1:180199432-180244188	12.5361	3.67195	-1.77147	-3.41402	0.00254981	yes
XLOC_005646	C12orf51	chr12:112597991-112819896	30.2302	8.84664	-1.77279	-3.41714	0.000826214	yes
XLOC_009636	LRRC37A4	chr17:43583248-43597889	10.5415	3.08332	-1.77353	-3.41889	0.000826214	yes
XLOC_002235	TARBP1	chr1:234527058-234614849	32.4118	9.47922	-1.77368	-3.41925	0.000826214	yes
XLOC_021788	C8orf37	chr8:96257140-96822371	5.99393	1.74834	-1.77751	-3.42834	0.00735007	yes
XLOC_002123	LRRN2	chr1:204586302-204654597	13.4484	3.91817	-1.77918	-3.43231	0.00148161	yes
XLOC_012864	ANKRD36B	chr2:98121260-98206428	1.44939	0.421262	-1.78266	-3.4406	0.0270322	yes
XLOC_015927	CRIPAK	chr4:1385339-1389782	13.2875	3.85115	-1.78671	-3.45027	0.000826214	yes
XLOC_008740	MPRIP	chr17:16946073-17095962	40.0233	11.567	-1.79082	-3.46012	0.000826214	yes
XLOC_013962	DOPEY2	chr21:37536838-37666572	25.8749	7.45769	-1.79475	-3.46955	0.000826214	yes
XLOC_012397	CASP10	chr2:202047620-202094129	11.0901	3.19242	-1.79655	-3.47389	0.000826214	yes
XLOC_002492	NUDT13	chr10:74870209-74891581	6.89529	1.97526	-1.80357	-3.49083	0.0165963	yes
XLOC_005813	TPT1-AS1	chr13:45915479-45965618	9.91586	2.8401	-1.8038	-3.49139	0.0096896	yes
XLOC_005200	RBP5	chr12:7276279-7281466	7.51891	2.15062	-1.80577	-3.49616	0.0333644	yes
XLOC_020439	FLJ45340	chr7:128281294-128301052	17.4855	4.99501	-1.8076	-3.50059	0.000826214	yes
XLOC_022739	MIR600HG	chr9:125871772-125877756	44.8249	12.7973	-1.80846	-3.50268	0.000826214	yes
XLOC_003490	MS4A1	chr11:60223281-60238225	1611.46	459.429	-1.81045	-3.50752	0.0223781	yes
XLOC_011061	ZNF587B	chr19:58341661-58357606	12.7282	3.62055	-1.81375	-3.51555	0.000826214	yes
XLOC_018596	GUCA1B	chr6:42151021-42162694	2.66183	0.756331	-1.81533	-3.5194	0.0347596	yes
XLOC_001242	SLC2A5	chr1:9097004-9129887	15.9382	4.52816	-1.81549	-3.51979	0.00433286	yes
XLOC_009927	MGC70870	chr17_gl000205_random:116622-119732	4.6066	1.3068	-1.81767	-3.52511	0.0168359	yes
XLOC_015076	PARP15	chr3:122296448-122355536	288.851	81.8256	-1.8197	-3.53008	0.000826214	yes
XLOC_005168	NRIP2	chr12:2934513-2944221	10.2755	2.90027	-1.82496	-3.54297	0.00203426	yes
XLOC_009815	H3F3B	chr17:73772514-73775860	907.539	256.121	-1.82513	-3.54339	0.00433286	yes
XLOC_020098	IL6	chr7:22766765-22771621	11.2449	3.16879	-1.82727	-3.54865	0.0301945	yes
XLOC_008639	GP1BA	chr17:4835591-4838325	3.1897	0.897812	-1.82893	-3.55273	0.0252705	yes
XLOC_011161	ARRDC5	chr19:4890448-4902879	6.20798	1.74726	-1.82903	-3.55298	0.0244343	yes
XLOC_018342	MGC39372	chr6:2854890-2876744	59.5663	16.5599	-1.8468	-3.59701	0.000826214	yes
XLOC_018219	L3MBTL3	chr6:130339727-130462594	31.5213	8.75409	-1.8483	-3.60076	0.000826214	yes
XLOC_023435	FANCB	chrX:14861528-14891184	2.5283	0.700894	-1.8509	-3.60725	0.028161	yes
XLOC_013155	PECR	chr2:216903110-216946539	6.73118	1.86065	-1.85505	-3.61764	0.0203322	yes
XLOC_014550	OSM	chr22:30658818-30662829	3.50366	0.968178	-1.85552	-3.61882	0.0499846	yes
XLOC_010552	ZNF90	chr19:20188802-20231977	2.38318	0.656004	-1.86111	-3.63287	0.0186196	yes
XLOC_001913	FCRL5	chr1:157483166-157522310	132.521	36.3432	-1.86647	-3.64639	0.000826214	yes
XLOC_003626	CARNS1	chr11:67183148-67193078	41.4202	11.3232	-1.87105	-3.65799	0.000826214	yes
XLOC_000993	MFSD4	chr1:205538111-205572046	1.95224	0.532951	-1.87306	-3.66309	0.0242376	yes
XLOC_002522	C10orf58	chr10:82167584-82192753	5.47221	1.48814	-1.87861	-3.67721	0.0463565	yes
XLOC_018564	CPNE5	chr6:36708554-36807220	76.2569	20.6982	-1.88136	-3.68422	0.000826214	yes
XLOC_002967	MSS51	chr10:75183336-75193319	5.41268	1.46586	-1.8846	-3.69251	0.0105676	yes
XLOC_005917	FLJ41484	chr13:114523521-114567046	11.094	3.00367	-1.88498	-3.69348	0.00705249	yes
XLOC_014255	LOC391322	chr22:24373116-24374043	18.3516	4.95445	-1.88911	-3.70407	0.0498852	yes
XLOC_014521	C22orf13	chr22:24936405-24951275	108.354	29.1579	-1.8938	-3.71613	0.000826214	yes
XLOC_004472	C11orf92	chr11:111164113-111179353	1.88881	0.507568	-1.8958	-3.72128	0.0411136	yes
XLOC_012841	EIF2AK3	chr2:88856258-88927094	47.6692	12.7821	-1.89894	-3.72939	0.000826214	yes
XLOC_013830	KCNG1	chr20:49620192-49639675	17.0091	4.55373	-1.90119	-3.73521	0.00832381	yes
XLOC_012031	PLEK	chr2:68592321-68624585	110.781	29.6064	-1.90373	-3.74179	0.000826214	yes
XLOC_006738	TMEM229B	chr14:67936982-67982021	6.37639	1.70162	-1.90583	-3.74724	0.00203426	yes
XLOC_006200	AKAP6	chr14:32798478-33302268	1.14563	0.305466	-1.90706	-3.75044	0.0200913	yes
XLOC_016452	TLR10	chr4:38773859-38784611	62.4086	16.6086	-1.90982	-3.75762	0.000826214	yes
XLOC_013130	KLF7	chr2:207945528-208030614	24.2184	6.43613	-1.91184	-3.76289	0.000826214	yes
XLOC_017514	SEMA6A	chr5:115779250-115910551	2.19993	0.581818	-1.91882	-3.78114	0.00515758	yes
XLOC_018349	PXDC1	chr6:3722835-3752246	6.84806	1.80959	-1.92003	-3.78431	0.0450054	yes
XLOC_012132	ANKRD36	chr2:97779232-97930257	3.74779	0.987387	-1.92435	-3.79566	0.00254981	yes
XLOC_006162	REM2	chr14:23352431-23356889	7.88875	2.07835	-1.92436	-3.79568	0.0114586	yes
XLOC_006312	PAPLN	chr14:73704204-73741347	1.86591	0.490195	-1.92845	-3.80646	0.0165963	yes
XLOC_016824	TRIO	chr5:14143828-14509458	40.4746	10.5973	-1.93332	-3.81933	0.000826214	yes
XLOC_013190	EPHA4	chr2:222282746-222437010	4.67584	1.22419	-1.9334	-3.81954	0.00349427	yes
XLOC_015817	LOC100128164	chr3:169661771-169684522	1.4412	0.377221	-1.93379	-3.82058	0.0430854	yes
XLOC_012488	COL4A3	chr2:228029280-228179508	26.3094	6.87711	-1.9357	-3.82564	0.000826214	yes
XLOC_022667	ABCA1	chr9:107543283-107690527	9.21699	2.40626	-1.9375	-3.83041	0.000826214	yes
XLOC_012986	NEB	chr2:152341852-152591001	1.1063	0.288563	-1.93879	-3.83384	0.0039223	yes
XLOC_009161	TMC8	chr17:76108998-76139049	192.824	50.252	-1.94003	-3.83714	0.00148161	yes
XLOC_023433	GPM6B	chrX:13789061-13956831	7.38215	1.92176	-1.94161	-3.84134	0.00868922	yes
XLOC_015648	ZBTB20	chr3:114056946-114866127	3.67054	0.954831	-1.94268	-3.84419	0.0114586	yes
XLOC_011065	ZNF135	chr19:58570606-58581110	10.1681	2.6405	-1.94517	-3.85083	0.0299598	yes
XLOC_016885	GAPT	chr5:57787329-57792185	78.6819	20.421	-1.94598	-3.85299	0.000826214	yes
XLOC_000581	CHI3L2	chr1:111770280-111786062	32.2971	8.36419	-1.94911	-3.86136	0.000826214	yes
XLOC_013018	LOC100506124	chr2:166713985-166728451	6.69532	1.72858	-1.95356	-3.87329	0.018883	yes
XLOC_017660	EBF1	chr5:158122922-158526788	21.6228	5.56611	-1.95781	-3.88472	0.000826214	yes
XLOC_004748	FGD4	chr12:32655040-32798984	1.43581	0.369294	-1.95902	-3.88798	0.0235829	yes
XLOC_010063	PHLPP1	chr18:60382671-60647676	2.64405	0.677116	-1.96528	-3.90488	0.00769521	yes
XLOC_018608	ZNF318	chr6:43303807-43337181	72.2673	18.4681	-1.96831	-3.91309	0.000826214	yes
XLOC_012903	NPHP1	chr2:110880913-110962639	1.60614	0.410435	-1.96837	-3.91326	0.0428811	yes
XLOC_012526	DGKD	chr2:234263152-234380743	128.684	36.2085	-1.97363	-3.92755	0.000826214	yes
XLOC_004745	METTL20	chr12:31800093-31822016	3.64645	0.92842	-1.97364	-3.92758	0.0165963	yes
XLOC_013113	ALS2CR12	chr2:202153146-202222101	3.71678	0.940885	-1.98196	-3.95029	0.0252705	yes
XLOC_022230	CRB2	chr9:126118447-126141032	1.18251	0.298129	-1.98785	-3.96645	0.0279541	yes
XLOC_021234	HMBOX1	chr8:28747910-28910242	25.3114	6.37351	-1.98963	-3.97135	0.000826214	yes
XLOC_001252	MASP2	chr1:11086579-11107296	16.7747	4.22103	-1.99062	-3.97408	0.000826214	yes
XLOC_006771	PROX2	chr14:75319735-75330537	2.20753	0.55537	-1.99091	-3.97488	0.0186196	yes
XLOC_004279	SLC25A45	chr11:65142662-65150142	42.7695	10.7236	-1.9958	-3.98837	0.000826214	yes
XLOC_022660	GRIN3A	chr9:104331633-104500862	0.613983	0.153596	-1.99906	-3.99739	0.0292879	yes
XLOC_015389	SLC4A7	chr3:27414213-27498245	16.0496	4.0036	-2.00317	-4.0088	0.000826214	yes
XLOC_007682	NME4	chr16:447191-450754	58.6266	14.6221	-2.00341	-4.00947	0.000826214	yes
XLOC_015339	LOC401052	chr3:10048101-10052779	2.02671	0.502807	-2.01106	-4.03078	0.0379969	yes
XLOC_004095	LMO2	chr11:33880122-33913836	11.5139	2.84208	-2.01836	-4.05123	0.00935515	yes
XLOC_010541	SLC25A42	chr19:19174802-19223704	37.1424	9.12051	-2.02588	-4.0724	0.000826214	yes
XLOC_013574	SLC17A9	chr20:61583998-61599949	47.4525	11.6217	-2.02967	-4.08311	0.000826214	yes
XLOC_001426	DLGAP3	chr1:35331036-35370984	2.24787	0.550205	-2.03052	-4.08552	0.0235829	yes
XLOC_008497	SMPD3	chr16:68392229-68482409	4.8559	1.1875	-2.03181	-4.08918	0.000826214	yes
XLOC_023175	ZNF711	chrX:84498996-84528368	10.1044	2.46377	-2.03604	-4.10118	0.00203426	yes
XLOC_010977	MYADM	chr19:54369610-54379689	10.312	2.47121	-2.06103	-4.17284	0.00148161	yes
XLOC_019185	HLA-DRB1,HLA-DRB3	chr6_cox_hap2:3934124-4011553	94.3286	22.4971	-2.06796	-4.19293	0.000826214	yes
XLOC_008275	DEXI	chr16:11022747-11036257	106.733	25.3658	-2.07305	-4.20775	0.000826214	yes
XLOC_021482	SPATC1	chr8:145086581-145102015	2.74323	0.651695	-2.07361	-4.20939	0.0499846	yes
XLOC_020730	RASA4P	chr7:44068485-44082082	8.40242	1.9893	-2.07855	-4.22382	0.0240065	yes
XLOC_014510	VPREB3	chr22:24094929-24096630	314.548	74.4232	-2.07946	-4.22649	0.000826214	yes
XLOC_018128	C6orf164	chr6:88106841-88109459	2.36159	0.556877	-2.08432	-4.24075	0.0479334	yes
XLOC_020695	LOC401320	chr7:30587972-30617395	28.0754	6.58362	-2.09236	-4.26445	0.000826214	yes
XLOC_017377	CCL28	chr5:43381599-43412488	12.7603	2.96237	-2.10684	-4.30747	0.0277222	yes
XLOC_015937	SH3BP2	chr4:2794749-2842823	46.9156	10.8503	-2.11234	-4.32392	0.000826214	yes
XLOC_021498	GPT	chr8:145729464-145732555	3.23146	0.74549	-2.11593	-4.33469	0.0219613	yes
XLOC_021105	XRCC2	chr7:152343586-152373250	1.192	0.274636	-2.11779	-4.34029	0.0349893	yes
XLOC_004660	FAM66C	chr12:8332804-8353596	1.51058	0.34466	-2.13186	-4.38282	0.0257471	yes
XLOC_009148	PRCD	chr17:74523429-74541458	4.74354	1.08154	-2.13288	-4.38592	0.0251028	yes
XLOC_020743	MYO1G	chr7:45002259-45018704	120.434	27.4269	-2.13458	-4.39109	0.000826214	yes
XLOC_016639	C4orf21	chr4:113460488-113578742	5.74653	1.30451	-2.13919	-4.40515	0.0438983	yes
XLOC_017325	FAM134B	chr5:16473146-16617167	4.30945	0.975148	-2.14381	-4.41928	0.01416	yes
XLOC_017657	ADAM19	chr5:156904311-157002783	121.19	27.3603	-2.14711	-4.4294	0.000826214	yes
XLOC_007082	LOC100129387	chr15:50569388-50650503	27.2195	6.14366	-2.14747	-4.4305	0.0157992	yes
XLOC_002763	KLF6	chr10:3818187-3827473	332.671	74.558	-2.15766	-4.46191	0.000826214	yes
XLOC_004028	MTRNR2L8	chr11:10529433-10530723	6.56526	1.46682	-2.16216	-4.47584	0.0157992	yes
XLOC_012002	EML6	chr2:54952148-55199156	21.9682	4.90436	-2.16328	-4.47932	0.00148161	yes
XLOC_011768	LAIR1	chr19:54865234-54876721	62.3266	13.7815	-2.17712	-4.5225	0.000826214	yes
XLOC_020731	PGAM2	chr7:44102325-44105186	109.918	24.1968	-2.18354	-4.54267	0.000826214	yes
XLOC_015220	GPR160	chr3:169755734-169803183	30.868	6.78259	-2.1862	-4.55105	0.000826214	yes
XLOC_000894	C1orf220	chr1:178511930-178518024	13.7372	3.00781	-2.1913	-4.56717	0.000826214	yes
XLOC_021960	MLANA	chr9:5890908-5909822	1.65706	0.361235	-2.19762	-4.58722	0.0461936	yes
XLOC_012324	METAP1D	chr2:172864803-172945587	9.61459	2.08206	-2.20721	-4.61781	0.00632171	yes
XLOC_003932	C11orf21	chr11:2317506-2323143	42.002	9.06731	-2.21171	-4.63224	0.000826214	yes
XLOC_020904	GPC2	chr7:99767228-99774990	3.52304	0.760106	-2.21255	-4.63494	0.0132821	yes
XLOC_007798	CIITA	chr16:10971054-11018840	296.891	63.5702	-2.22351	-4.67028	0.000826214	yes
XLOC_009135	MYO15B	chr17:73584138-73663269	65.3258	13.9714	-2.22518	-4.67569	0.000826214	yes
XLOC_008876	LOC100505576	chr17:37081420-37085637	7.02297	1.49895	-2.22812	-4.68523	0.000826214	yes
XLOC_005225	CD69	chr12:9905081-9913497	330.95	70.1125	-2.23887	-4.72027	0.000826214	yes
XLOC_007376	C15orf52	chr15:40623652-40633168	2.4325	0.514816	-2.24031	-4.72499	0.00705249	yes
XLOC_021238	RBPMS	chr8:30239634-30429734	3.09318	0.653585	-2.24264	-4.73262	0.0114586	yes
XLOC_011043	ZNF460	chr19:57791852-57805436	4.18747	0.884336	-2.24341	-4.73515	0.00476454	yes
XLOC_007294	ARRDC4	chr15:98503932-98517068	6.58467	1.3826	-2.25172	-4.7625	0.00148161	yes
XLOC_001670	VAV3	chr1:108113781-108507545	37.1724	7.77781	-2.2568	-4.7793	0.000826214	yes
XLOC_017157	PPARGC1B	chr5:149109814-149234585	3.19653	0.668103	-2.25836	-4.78447	0.000826214	yes
XLOC_015905	PIGZ	chr3:196673213-196695704	2.07888	0.430921	-2.27031	-4.82427	0.0344087	yes
XLOC_010773	PPM1N	chr19:46001730-46005764	3.83972	0.79401	-2.27377	-4.83585	0.0346262	yes
XLOC_017519	ZNF608	chr5:123972609-124080805	6.89636	1.42549	-2.27437	-4.83786	0.00632171	yes
XLOC_007135	SMAD3	chr15:67358194-67487533	50.9819	10.5284	-2.2757	-4.84233	0.000826214	yes
XLOC_018713	GABRR2	chr6:89967238-90024967	2.71931	0.559765	-2.28035	-4.85796	0.035433	yes
XLOC_009367	CENPV	chr17:16245847-16256812	14.1486	2.91177	-2.28069	-4.8591	0.00705249	yes
XLOC_007610	LOC283693	chr15:83394649-83408532	2.38612	0.490417	-2.28259	-4.86551	0.0265822	yes
XLOC_016174	FAM13A-AS1	chr4:89630939-89978323	18.2812	3.74944	-2.28562	-4.87574	0.000826214	yes
XLOC_001010	CR2	chr1:207627644-207663240	51.8966	10.601	-2.29144	-4.89544	0.000826214	yes
XLOC_007098	LOC283663	chr15:57592562-57599967	862.498	175.709	-2.29533	-4.90866	0.000826214	yes
XLOC_000630	NBPF10	chr1:145293370-145368684	1.94653	0.395529	-2.29905	-4.92134	0.00148161	yes
XLOC_016532	RASSF6	chr4:74438861-74486340	2.91246	0.591787	-2.29909	-4.92147	0.0193751	yes
XLOC_004800	SLC4A8	chr12:51818593-51902980	3.02474	0.608785	-2.3128	-4.96846	0.00705249	yes
XLOC_000987	MDM4	chr1:204485506-204527248	51.7692	10.4081	-2.31439	-4.97394	0.000826214	yes
XLOC_003720	NAALAD2	chr11:89867817-89925779	1.96684	0.393539	-2.3213	-4.99782	0.0149908	yes
XLOC_014154	DNMT3L	chr21:45666222-45682099	1.8289	0.363678	-2.33024	-5.02889	0.0407097	yes
XLOC_014737	GHRLOS2	chr3:10326102-10327430	8.33835	1.65355	-2.33419	-5.04268	0.00705249	yes
XLOC_001339	E2F2	chr1:23832919-23857712	1.41138	0.279714	-2.33508	-5.04579	0.0371587	yes
XLOC_016570	PLAC8	chr4:84011210-84035911	145.222	28.7646	-2.33589	-5.04862	0.000826214	yes
XLOC_011126	DIRAS1	chr19:2714564-2721390	12.6995	2.50015	-2.34468	-5.07948	0.00254981	yes
XLOC_008616	RAP1GAP2	chr17:2699731-2941035	13.3223	2.62087	-2.34573	-5.08318	0.000826214	yes
XLOC_018517	HLA-DRB5	chr6:32485153-32498006	344.302	67.3807	-2.35327	-5.10981	0.000826214	yes
XLOC_021793	TSPYL5	chr8:98285713-98290176	7.73349	1.49606	-2.36995	-5.16923	0.00203426	yes
XLOC_001916	FCRL2	chr1:157715522-157746922	281.804	54.5108	-2.37008	-5.1697	0.000826214	yes
XLOC_020917	EPHB4	chr7:100400186-100425143	5.03298	0.972031	-2.37234	-5.1778	0.0030584	yes
XLOC_011721	SIGLEC6	chr19:52022783-52035110	21.0333	4.05203	-2.37596	-5.19081	0.00203426	yes
XLOC_000965	ELF3	chr1:201979689-201986315	0.42331	0.0811262	-2.38347	-5.2179	0.0442208	yes
XLOC_008594	DBNDD1	chr16:90071278-90085937	28.8622	5.49759	-2.39231	-5.24997	0.000826214	yes
XLOC_018519	HLA-DRB1	chr6:32546546-32557613	500.892	94.9504	-2.39925	-5.27529	0.000826214	yes
XLOC_000513	FNBP1L	chr1:93913687-94020218	1.82904	0.343799	-2.41144	-5.32005	0.00868922	yes
XLOC_014006	TRPM2	chr21:45773483-45862964	3.62406	0.680334	-2.41405	-5.32968	0.00254981	yes
XLOC_002873	OR13A1	chr10:45798101-45811056	4.47743	0.839394	-2.41525	-5.33412	0.00595018	yes
XLOC_018743	SCML4	chr6:108023363-108145521	8.13522	1.52454	-2.4158	-5.33615	0.000826214	yes
XLOC_002924	ANK3	chr10:61786055-62493284	1.86428	0.348795	-2.41817	-5.34493	0.00433286	yes
XLOC_015354	IQSEC1	chr3:12938718-13114617	116.334	21.7285	-2.42061	-5.35397	0.000826214	yes
XLOC_009036	SCPEP1	chr17:55055467-55084129	67.2217	12.4913	-2.428	-5.38147	0.000826214	yes
XLOC_001187	ACAP3	chr1:1227763-1243269	34.8867	6.48105	-2.42838	-5.38289	0.000826214	yes
XLOC_000885	ZBTB37	chr1:173837492-173855774	13.4069	2.46643	-2.44248	-5.43575	0.000826214	yes
XLOC_015661	HGD	chr3:120347014-120401418	0.751016	0.138111	-2.44302	-5.43779	0.0403952	yes
XLOC_015016	LOC285359	chr3:101431277-101432260	11.0257	2.02649	-2.44381	-5.44077	0.00799374	yes
XLOC_015667	ILDR1	chr3:121706169-121741127	2.28512	0.419126	-2.44681	-5.45209	0.0352325	yes
XLOC_023371	AVPR2	chrX:153167984-153172620	2.62814	0.481962	-2.44705	-5.453	0.0186196	yes
XLOC_009186	FSCN2	chr17:79495416-79504156	4.32575	0.791044	-2.45112	-5.4684	0.00902576	yes
XLOC_009011	SGCA	chr17:48243365-48253293	2.67828	0.483984	-2.46828	-5.53384	0.0405605	yes
XLOC_006549	KIAA0125	chr14:106383837-106398502	103.656	18.6822	-2.47207	-5.54839	0.000826214	yes
XLOC_018002	FGD2	chr6:36973422-36996845	210.101	37.8408	-2.47307	-5.55224	0.000826214	yes
XLOC_003885	JAM3	chr11:133938819-134021652	18.0122	3.22048	-2.48363	-5.59303	0.00433286	yes
XLOC_022959	SCML1	chrX:17755591-17773105	9.16845	1.63569	-2.48678	-5.60525	0.00203426	yes
XLOC_021027	SLC13A4	chr7:135365986-135412933	1.09243	0.194766	-2.48773	-5.60895	0.017081	yes
XLOC_012942	LIMS2	chr2:128395995-128439360	13.8327	2.46131	-2.49058	-5.62004	0.00203426	yes
XLOC_004559	ESAM	chr11:124623018-124632223	5.30669	0.943715	-2.49139	-5.62319	0.0407097	yes
XLOC_010512	FAM129C	chr19:17634109-17664648	563.549	100.114	-2.49289	-5.62904	0.000826214	yes
XLOC_006243	SAMD4A	chr14:55034329-55260033	6.34348	1.12462	-2.49584	-5.64057	0.000826214	yes
XLOC_018607	CRIP3	chr6:43265997-43276530	27.3869	4.83293	-2.50252	-5.66674	0.00203426	yes
XLOC_009853	RBFOX3	chr17:77085426-77478563	0.953181	0.168149	-2.50301	-5.66867	0.0246623	yes
XLOC_021696	ASPH	chr8:62200524-62627199	7.02932	1.23948	-2.50364	-5.67114	0.00203426	yes
XLOC_006174	LRRC16B	chr14:24521205-24538937	3.19872	0.562586	-2.50735	-5.68575	0.00735007	yes
XLOC_021648	PPAPDC1B	chr8:38120649-38126738	328.89	57.5069	-2.5158	-5.71915	0.000826214	yes
XLOC_012863	LOC100506123	chr2:98081675-98091049	3.82308	0.667245	-2.51845	-5.72966	0.00902576	yes
XLOC_016526	IGJ	chr4:71521257-71532348	161.757	28.2214	-2.51897	-5.73173	0.000826214	yes
XLOC_010495	KLF2	chr19:16435650-16438339	710.867	123.164	-2.529	-5.77171	0.000826214	yes
XLOC_013333	BTBD3	chr20:11871476-11907243	1.17507	0.202984	-2.53331	-5.78898	0.0223781	yes
XLOC_018012	TSPO2	chr6:41010236-41012076	2.02357	0.349476	-2.53364	-5.79031	0.0442208	yes
XLOC_022012	C9orf131	chr9:35041101-35045988	0.458651	0.0790275	-2.53697	-5.80369	0.0221966	yes
XLOC_020754	PKD1L1	chr7:47814249-47988071	0.366218	0.0628597	-2.5425	-5.82598	0.040935	yes
XLOC_010246	ZNF516	chr18:74069636-74207146	6.25601	1.07028	-2.54725	-5.84519	0.000826214	yes
XLOC_000781	CD1D	chr1:158149736-158156216	16.87	2.8474	-2.56674	-5.92469	0.000826214	yes
XLOC_011884	RHOB	chr2:20646834-20649201	218.318	36.814	-2.5681	-5.93028	0.000826214	yes
XLOC_014803	C3orf35	chr3:37440967-37476988	1.9698	0.331009	-2.5731	-5.95087	0.0152337	yes
XLOC_006676	C14orf183	chr14:50550368-50559361	1.32924	0.213832	-2.63605	-6.21627	0.0463565	yes
XLOC_001364	AIM1L	chr1:26648349-26680621	0.641351	0.1029	-2.63987	-6.23275	0.02262	yes
XLOC_016507	GNRHR	chr4:68603098-68621804	0.539654	0.0865381	-2.64063	-6.23604	0.0208774	yes
XLOC_006573	LOC283624	chr14:21668237-21675059	29.5688	4.73737	-2.64192	-6.24162	0.000826214	yes
XLOC_014580	LARGE	chr22:33669061-34316416	12.8523	2.05837	-2.64245	-6.24391	0.00203426	yes
XLOC_001568	JUN	chr1:59246462-59249785	394.629	62.724	-2.65341	-6.29153	0.000826214	yes
XLOC_002576	PDE6C	chr10:95372344-95425429	0.527572	0.0822053	-2.68206	-6.41772	0.0333644	yes
XLOC_014916	GRM2	chr3:51741080-51752625	1.06817	0.166199	-2.68416	-6.42706	0.0468249	yes
XLOC_001780	HIST2H2BE	chr1:149856009-149858232	20.7252	3.21828	-2.68702	-6.43982	0.000826214	yes
XLOC_012086	TCF7L1	chr2:85360582-85537511	1.96409	0.304826	-2.68781	-6.44335	0.0165963	yes
XLOC_020719	FAM183B	chr7:38724945-38726689	2.28091	0.353159	-2.69122	-6.45859	0.0163534	yes
XLOC_020856	CDK6	chr7:92234234-92465941	4.54236	0.702123	-2.69365	-6.46948	0.000826214	yes
XLOC_018795	EPB41L2	chr6:131160487-131384462	21.3418	3.2922	-2.69656	-6.48254	0.000826214	yes
XLOC_006675	C14orf182	chr14:50448429-50474238	8.30215	1.27609	-2.70176	-6.50595	0.000826214	yes
XLOC_009799	GRIN2C	chr17:72838167-72856007	0.41867	0.0637748	-2.71475	-6.5648	0.0312526	yes
XLOC_011195	PEX11G	chr19:7541760-7553905	2.91618	0.435902	-2.74201	-6.69002	0.0196033	yes
XLOC_000665	CA14	chr1:150230217-150237480	1.76666	0.263983	-2.74251	-6.69234	0.0288352	yes
XLOC_021576	MTUS1	chr8:17501302-17658426	0.720652	0.107155	-2.7496	-6.72531	0.023774	yes
XLOC_000298	MACF1	chr1:39547088-39952810	54.6439	8.11275	-2.7518	-6.73557	0.000826214	yes
XLOC_023675	TSC22D3	chrX:106956451-107019017	2123.33	312.433	-2.76471	-6.79611	0.000826214	yes
XLOC_021840	SNTB1	chr8:121547984-121824309	5.52629	0.790677	-2.80515	-6.98931	0.000826214	yes
XLOC_005572	FGD6	chr12:95470524-95611240	1.1096	0.157954	-2.81246	-7.02481	0.00476454	yes
XLOC_021686	PLAG1	chr8:57073467-57123859	6.01032	0.855187	-2.81313	-7.02808	0.000826214	yes
XLOC_001121	KMO	chr1:241695433-241803701	29.0731	4.11602	-2.82036	-7.06339	0.0157992	yes
XLOC_021742	PAG1	chr8:81880045-82024303	9.14625	1.29469	-2.82058	-7.06446	0.000826214	yes
XLOC_004055	TPH1	chr11:18042083-18062335	2.19111	0.305741	-2.84128	-7.16656	0.0149908	yes
XLOC_016982	RHOBTB3	chr5:95066849-95132071	1.57184	0.218738	-2.84518	-7.18596	0.0114586	yes
XLOC_004015	STK33	chr11:8413417-8615503	3.17072	0.44025	-2.84842	-7.20211	0.0342042	yes
XLOC_016194	BANK1	chr4:102711763-102995969	336.898	46.7641	-2.84884	-7.20421	0.000826214	yes
XLOC_009084	MILR1	chr17:62461568-62464760	17.856	2.47674	-2.84989	-7.20945	0.0277222	yes
XLOC_021785	TP53INP1	chr8:95938199-95961615	111.208	15.2841	-2.86316	-7.27607	0.000826214	yes
XLOC_016737	SH3RF1	chr4:170015406-170192249	0.857588	0.11714	-2.87205	-7.32105	0.028161	yes
XLOC_020421	C7orf58	chr7:120628750-120937498	2.43612	0.330093	-2.88365	-7.38015	0.0132821	yes
XLOC_010772	FOSB	chr19:45971252-45978437	32.0412	4.27061	-2.90741	-7.5027	0.000826214	yes
XLOC_004031	MRVI1	chr11:10562782-10715535	0.698984	0.0930233	-2.9096	-7.5141	0.0356044	yes
XLOC_006394	TCL6	chr14:96117514-96139789	15.5625	2.05915	-2.91796	-7.55777	0.000826214	yes
XLOC_001014	LOC148696	chr1:207991723-207995941	3.27565	0.431149	-2.92553	-7.59753	0.00553905	yes
XLOC_004729	SSPN	chr12:26348268-26387708	4.7603	0.622191	-2.93562	-7.65085	0.0388358	yes
XLOC_004453	LOC643733	chr11:104772275-104788902	27.8122	3.62861	-2.93823	-7.6647	0.000826214	yes
XLOC_012558	ANO7	chr2:242127923-242164791	0.503732	0.0654611	-2.94395	-7.69515	0.0123291	yes
XLOC_005134	GPR133	chr12:131438451-131626008	0.700794	0.0908985	-2.94666	-7.70962	0.040935	yes
XLOC_016489	RPL21P44	chr4:54851665-54853449	0.842995	0.109244	-2.94797	-7.71663	0.0346262	yes
XLOC_015069	EAF2	chr3:121554033-121605373	98.7244	12.7445	-2.95353	-7.74642	0.000826214	yes
XLOC_005305	C12orf71	chr12:27233989-27235455	1.34266	0.172587	-2.95971	-7.77968	0.0456846	yes
XLOC_020978	AASS	chr7:121713597-121784344	6.61247	0.848755	-2.96177	-7.79079	0.000826214	yes
XLOC_002806	CUBN	chr10:16865964-17171816	3.22474	0.411709	-2.96949	-7.83259	0.000826214	yes
XLOC_006333	FOS	chr14:75745480-75748937	114.717	14.4694	-2.987	-7.92824	0.000826214	yes
XLOC_022217	PTGS1	chr9:125133228-125157981	14.8332	1.85772	-2.99722	-7.9846	0.000826214	yes
XLOC_018295	ZDHHC14	chr6:157802556-158094977	8.78713	1.08478	-3.01799	-8.10038	0.00349427	yes
XLOC_011796	NLRP9	chr19:56219797-56249768	0.659438	0.0800568	-3.04214	-8.23712	0.0200913	yes
XLOC_006395	TCL1B	chr14:96152753-96158980	21.3568	2.59202	-3.04255	-8.23946	0.00203426	yes
XLOC_001057	FAM177B	chr1:222910557-222924002	20.8689	2.52751	-3.04557	-8.25673	0.00148161	yes
XLOC_020277	UPK3B	chr7:76139744-76157199	1.8296	0.220512	-3.05259	-8.297	0.0100056	yes
XLOC_004767	H1FNT	chr12:48722762-48724062	0.956647	0.114205	-3.06636	-8.37657	0.0412606	yes
XLOC_010238	NETO1	chr18:70409548-70534810	10.1733	1.20875	-3.07319	-8.41632	0.00868922	yes
XLOC_005763	RASL11A	chr13:27844463-27847827	2.53788	0.299389	-3.08353	-8.47686	0.0168359	yes
XLOC_007665	PCSK6	chr15:101844132-102030187	0.662383	0.076901	-3.10659	-8.61344	0.000826214	yes
XLOC_015026	HHLA2	chr3:108021331-108097126	1.1735	0.135392	-3.1156	-8.6674	0.0109025	yes
XLOC_006728	TEX21P	chr14:64812190-64814329	8.31444	0.949775	-3.12996	-8.75411	0.00433286	yes
XLOC_010615	CD22	chr19:35820071-35838264	659.909	75.0956	-3.13547	-8.7876	0.000826214	yes
XLOC_020226	TPST1	chr7:65670258-65825438	6.95192	0.764271	-3.18525	-9.09611	0.0039223	yes
XLOC_017833	HIST1H2AE	chr6:26217147-26217711	4.08154	0.448249	-3.18674	-9.10551	0.0472879	yes
XLOC_005715	SCARB1	chr12:125262173-125348519	12.9289	1.41914	-3.1875	-9.11031	0.00148161	yes
XLOC_007889	SNX29P2	chr16:29313607-29376380	11.0645	1.19666	-3.20886	-9.2462	0.000826214	yes
XLOC_011145	SNORD37	chr19:3976053-3985461	416.728	44.9634	-3.21228	-9.26814	0.0360439	yes
XLOC_013337	MACROD2	chr20:13976145-16033841	21.1024	2.22151	-3.2478	-9.49916	0.000826214	yes
XLOC_010879	MYBPC2	chr19:50936159-50969583	2.25686	0.237431	-3.24874	-9.50535	0.02262	yes
XLOC_015320	IL5RA	chr3:3108007-3152058	0.664575	0.0692555	-3.26243	-9.59598	0.00476454	yes
XLOC_021442	MYC	chr8:128748314-128753680	117.328	12.1988	-3.26574	-9.61802	0.000826214	yes
XLOC_011528	CNFN	chr19:42891170-42894444	12.4352	1.28748	-3.27181	-9.65857	0.0259779	yes
XLOC_020497	TAS2R3	chr7:141463896-141464997	1.1281	0.115162	-3.29216	-9.79578	0.0452045	yes
XLOC_009254	P2RX5,TAX1BP3	chr17:3539761-3599698	503.808	49.905	-3.33562	-10.0954	0.000826214	yes
XLOC_002122	PIK3C2B	chr1:204391757-204459474	45.3993	4.49612	-3.33592	-10.0975	0.000826214	yes
XLOC_020653	MACC1	chr7:20174278-20257013	1.58431	0.155831	-3.3458	-10.1668	0.00595018	yes
XLOC_020391	CDHR3	chr7:105603656-105676877	1.16537	0.114108	-3.35232	-10.2129	0.0149908	yes
XLOC_003280	OLFML1	chr11:7506599-7532606	0.522247	0.0507129	-3.36431	-10.2981	0.036227	yes
XLOC_012231	MYO7B	chr2:128293377-128395303	11.5483	1.11647	-3.37066	-10.3436	0.000826214	yes
XLOC_003052	LOXL4	chr10:100007442-100028007	0.639699	0.0616892	-3.3743	-10.3697	0.0129604	yes
XLOC_020089	TSPAN13	chr7:16793350-16824161	91.1666	8.78495	-3.3754	-10.3776	0.000826214	yes
XLOC_012353	ITGA4	chr2:182321618-182521834	104.812	10.0877	-3.37713	-10.39	0.000826214	yes
XLOC_019189	HLA-DOB	chr6_cox_hap2:4225069-4229355	8.58415	0.781132	-3.45804	-10.9894	0.01416	yes
XLOC_005930	GJA3	chr13:20712394-20735183	0.549959	0.0490395	-3.48731	-11.2146	0.0489575	yes
XLOC_003672	DNAJB13	chr11:73661363-73681332	7.40949	0.653882	-3.50227	-11.3315	0.000826214	yes
XLOC_000219	GPR3	chr1:27719151-27722317	1.28004	0.112489	-3.50834	-11.3793	0.0279541	yes
XLOC_009857	TBC1D16	chr17:77913818-78009647	5.19475	0.455533	-3.51143	-11.4037	0.0109025	yes
XLOC_001526	SPATA6	chr1:48761043-48937876	0.961321	0.0831117	-3.53189	-11.5666	0.0109025	yes
XLOC_004579	ARHGAP32	chr11:128834954-129062093	4.58227	0.385785	-3.57019	-11.8778	0.000826214	yes
XLOC_021114	PTPRN2	chr7:157331749-158380482	3.15225	0.260499	-3.59703	-12.1008	0.00705249	yes
XLOC_014769	KCNH8	chr3:19190016-19577135	22.2844	1.83916	-3.59892	-12.1167	0.000826214	yes
XLOC_021658	NKX6-3	chr8:41503828-41504878	8.37646	0.688285	-3.60526	-12.17	0.0412606	yes
XLOC_015632	GCET2	chr3:111839687-111852152	9.82682	0.78897	-3.63868	-12.4552	0.000826214	yes
XLOC_011873	TRIB2	chr2:12856997-12882858	76.5367	6.14313	-3.63911	-12.4589	0.000826214	yes
XLOC_018123	NT5E	chr6:86159301-86205509	31.3833	2.45025	-3.679	-12.8082	0.000826214	yes
XLOC_000112	KAZN	chr1:14925212-15478960	0.372475	0.0288714	-3.68943	-12.9012	0.0103089	yes
XLOC_000783	CD1C	chr1:158259562-158264564	50.0125	3.86954	-3.69206	-12.9247	0.000826214	yes
XLOC_023222	CXorf57	chrX:105855159-105922673	7.35048	0.566731	-3.6971	-12.9699	0.0235829	yes
XLOC_008003	GPR114	chr16:57576600-57611100	21.3356	1.63868	-3.70266	-13.02	0.000826214	yes
XLOC_002947	NODAL	chr10:72191691-72201465	1.05663	0.0805058	-3.71423	-13.1249	0.014728	yes
XLOC_003790	ZBTB16	chr11:113930430-114121397	6.5759	0.498848	-3.72052	-13.1822	0.00595018	yes
XLOC_007221	FAM154B	chr15:82555151-82577267	2.59195	0.195772	-3.72679	-13.2396	0.00148161	yes
XLOC_021246	ZNF703	chr8:37553300-37556396	6.53221	0.490283	-3.73589	-13.3234	0.00203426	yes
XLOC_006539	PLD4	chr14:105391186-105399573	57.0111	4.26662	-3.74008	-13.3621	0.000826214	yes
XLOC_009575	JUP	chr17:39910858-39942964	39.6685	2.95136	-3.74854	-13.4407	0.000826214	yes
XLOC_022803	AK8	chr9:135600964-135754198	1.4068	0.1032	-3.7689	-13.6318	0.0299598	yes
XLOC_022451	MOB3B	chr9:27325206-27529850	9.98805	0.693708	-3.8478	-14.398	0.000826214	yes
XLOC_003905	CDHR5	chr11:616564-625067	0.430943	0.0297406	-3.85699	-14.49	0.00902576	yes
XLOC_002375	LINC00264	chr10:26878793-26883251	3.77055	0.256814	-3.87598	-14.682	0.0123291	yes
XLOC_017807	SOX4	chr6:21593971-21598849	2.81165	0.187775	-3.90434	-14.9735	0.00433286	yes
XLOC_017686	DUSP1	chr5:172195092-172198203	542.533	36.0446	-3.91185	-15.0517	0.000826214	yes
XLOC_014019	ADARB1	chr21:46494492-46646478	46.9035	3.11456	-3.91259	-15.0594	0.000826214	yes
XLOC_005762	SNORA27	chr13:27825691-27830702	1064.73	70.4375	-3.918	-15.116	0.0407097	yes
XLOC_018408	HIST1H2BG	chr6:26216427-26216872	11.9409	0.775966	-3.94377	-15.3884	0.0264014	yes
XLOC_015070	SLC15A2	chr3:121613170-121663034	26.05	1.68486	-3.95058	-15.4612	0.000826214	yes
XLOC_021314	DNAJC5B	chr8:66933790-67012755	4.14736	0.260533	-3.99265	-15.9187	0.0165963	yes
XLOC_012773	ADD2	chr2:70889215-70995375	15.003	0.934077	-4.00556	-16.0618	0.00595018	yes
XLOC_018800	MOXD1	chr6:132617193-132722664	4.04526	0.246392	-4.0372	-16.4179	0.00553905	yes
XLOC_000011	LOC254099	chr1:1072396-1079434	2.60018	0.155101	-4.06733	-16.7644	0.0193751	yes
XLOC_015607	DCBLD2	chr3:98514813-98620533	0.578978	0.0325686	-4.15196	-17.7772	0.0379969	yes
XLOC_001140	C1orf150	chr1:247712450-247739848	0.534027	0.0299855	-4.15458	-17.8096	0.036922	yes
XLOC_018096	COL19A1	chr6:70576447-70922157	30.1544	1.65479	-4.18765	-18.2225	0.000826214	yes
XLOC_022081	GCNT1	chr9:79056581-79122332	14.3941	0.773433	-4.21806	-18.6107	0.000826214	yes
XLOC_001917	FCRL1	chr1:157764193-157789940	760.148	40.0369	-4.24688	-18.9862	0.000826214	yes
XLOC_015068	FBXO40	chr3:121312169-121349139	0.859709	0.0416366	-4.36792	-20.6479	0.00769521	yes
XLOC_016240	SPRY1	chr4:124317955-124324909	2.91976	0.139545	-4.38705	-20.9235	0.0030584	yes
XLOC_001143	TRIM58	chr1:248020500-248043438	1.23572	0.0590563	-4.38712	-20.9245	0.0096896	yes
[truncated: 93 more rows]
