# Supplementary material for: Gene expression and splicing alterations analyzed by high throughput RNA sequencing of chronic lymphocytic leukemia specimens
Source: BMC Cancer. 2015 Oct 16;15:714. doi: 10.1186/s12885-015-1708-9 (PMC4609092; doi:10.1186/s12885-015-1708-9)
Supplement: Additional file 5: — List of genes in each functional pathway from IPA analysis. (XLSX 27 kb) [file 12885_2015_1708_MOESM5_ESM.xlsx]

## Sheet: Sheet0
© 2000-2013 Ingenuity Systems, Inc. All rights reserved.	p-value	Molecules
Category	7.57E-21-1.67E-03	IL6,CD1D,LCK,ELF3,DAPK1,IL4R,YWHAG,LAIR1,ANXA2,CTSB,RRAGA,FLNB,USP18,PRDX1,MCTS1,ANPEP,SYNM,AQP3,NOTCH2,ARRB1,PRKD2,CD27,TRAF1,TMEM123,AKAP5,OAS1,EPHB4,CDK2AP1,CD79B,CD69,GPR132,PARP4,PVR,ID3,SRGN,CSF1,NR4A1,PPFIA4,PRKACB,SOCS3,IL15RA,DGKD,HAVCR2,SMAD3,S100A4,CX3CR1,GATA2,CTSD,CEACAM1,RASGRP2,IL8,TIAM1,TJP2,SSTR3,RDX,PTPRM,TXNRD1,SGPP1,PTAFR,PEBP1,IGFBP4,E2F3,CTLA4,EFCAB4B,STAT1,SRC,TACC3,NLRP3,P…
Cell Death and Survival	4.24E-19-1.7E-03	CABYR,DOCK4,KRAS,IL6,LCK,ELF3,SOD2,MERTK,KEAP1,AMICA1,PLCL1,ITGA4,TP53INP1,PRKCQ,ZFYVE21,ANXA2,TFPI2,PIGR,SKP2,CCL4,CTSB,ZYX,FLNB,ICAM1,TRIP10,COL4A3,GALNT2,CCL22,SEPT11,CCL5,ANPEP,SYNM,TGM2,NOTCH2,ARRB1,CTBP2,DAB2,SERPINA1,PRKD2,ZNF217,FCGR3A,CCR1,EPHB4,TNFRSF1A,RHOC,GPR132,IL15,SERPINF1,VIM,PDLIM2,PVR,ID3,CSF1,CDKN1A,NR4A1,MAP3K8,GATA3,GZMB,HYAL2,SOCS3,IL15RA,LGALS3,DGKD,HAVCR2,SMAD3,S100A4,RGC…
Cellular Movement	1.43E-17-1.73E-03	NKD1,UPK3A,RMI1,IGF2BP3,TIGIT,KRAS,IL6,TESC,CD1D,LCK,EGR2,ELF3,SOD2,HOXB7,GNA15,KEAP1,SLC2A11,BTN3A1,IL4R,YWHAG,RELT,PRKCQ,LAIR1,ANXA2,TLR9,TFPI2,CDCA4,SKP2,MYL9,CCL4,JDP2,GFI1,CTSB,SIK1,FAM213A,DUSP4,SQSTM1,RXRA,SIAH1,USP18,ICAM1,COL4A3,SEMA6A,MS4A1,CEBPD,GALNT2,CCL5,ANPEP,GNG7,SYNM,TGM2,AQP3,NOTCH2,CTBP2,DAB2,SERPINA1,PRKD2,VDR,NFE2L2,FUT4,FCER2,CDK2AP1,ENTPD1,RHOC,TNFRSF1A,IL15,SERPINF1,RGS16,…
Cellular Development	1.43E-17-1.67E-03	IL6,TESC,LAMC1,CD1D,LCK,ELF3,HOXB7,BTN3A1,IFIT3,IL4R,DAPK1,YWHAG,RELT,LAIR1,ANXA2,MYL9,CTSB,USP18,MCTS1,ANPEP,GNG7,SYNM,NOTCH2,PFN2,PRKD2,FUT4,EPHB4,CDK2AP1,ID3,THNSL2,CSF1,NR4A1,HYAL2,SOCS3,IL15RA,DGKD,HAVCR2,SMAD3,RGCC,ZFPM1,DIRAS1,GATA2,LIMK1,CTSD,DMTF1,CEACAM1,MTUS1,IL8,TIAM1,IL5RA,SSTR3,CREG1,PTPRM,PTAFR,EREG,PEBP1,IGFBP4,LITAF,KLF10,E2F3,CTLA4,STAT1,BTLA,SRC,PXN,COL6A2,PLAUR,CADM1,CTSC,CCR5…
Cellular Growth and Proliferation	1.43E-17-1.73E-03	TIGIT,KRAS,IL6,TESC,CD1D,LCK,HOXB7,GNA15,ADA,BTN3A1,AMICA1,ITGA4,IL4R,RELT,LAIR1,TLR9,PIGR,CCL4,ICAM1,MS4A1,CEBPD,CCL22,CCL5,ANPEP,TGM2,NOTCH2,SERPINA1,FCGR3A,FCER2,CCR1,TREML2,ENTPD1,TNFRSF1A,IL15,ISG15,CSF1,CDKN1A,GATA3,SOCS3,HYAL2,LGALS3,MBP,HAVCR2,LAT2,GATA2,MYC,DMTF1,PIM1,STAB1,CEACAM1,ITK,IL8,PTPN6,IL6R,CNP,RAPGEF3,FPR1,CD180,JAM3,ZAP70,LAT,MDK,SIRPA,CD151,CLEC4M,CAMK4,CCL3,CTLA4,LILRB2,ENP…
Hematological System Development and Function	1.59E-16-1.58E-03	LAMC1,XRCC2,MERTK,AJUBA,ADA,SYT17,IL4R,ANXA2,PLAG1,MYL9,SYAP1,BANK1,FCHO2,SYNM,TCL1B,AQP3,NOTCH2,ARRB1,CNTNAP2,HNRPLL,AKAP5,EPHB4,ID3,THNSL2,MTHFD1L,TPI1,NR4A1,DENND3,SMAD3,HAVCR2,RGCC,LIMK1,LSR,TUBA1C,MARCH1,ZWINT,CEACAM1,MTUS1,TIAM1,MDN1,H3F3C,ECI1,RHBDF2,H3F3A/H3F3B,PSME4,ZNF814,EREG,CLEC4M,ETV5,MRPL15,KLF10,PDE4A,LONRF3,TARBP1,UGDH,RNF213,IGSF8,CD1C,TACC3,NLRP3,ZNF200,PLAUR,CLEC16A,ITGAX,MCM6…
Cancer	1.59E-16-1.44E-03	KLHDC8B,CHRNB1,KRAS,IL6,LCK,SOD2,MERTK,NEK6,ADA,RFTN1,UNG,ITGA4,IFIT3,BCOR,MSMO1,ANXA2,TLR9,ABCA7,CARD9,CCL4,CTSB,DUSP4,RXRA,ICAM1,MS4A1,BCL11B,CCL5,KSR1,TCL1B,ZRSR2,YES1,NOTCH2,PRKD2,KIF2C,CD27,FCGR3A,FCER2,AKAP5,CD79B,CD69,IL15,PTGS1,RGS16,VIM,ID3,SH2B2,CDKN1A,GATA3,CASP7,IRAK2,SRSF2,FCGR2C,HAVCR2,TLR8,RARG,GATA2,LIMK1,MYC,RHOB,RCC1,PIM1,HDAC11,TUBA1C,MXI1,E2F2,STK17B,IL8,PTPN6,PSMB5,CPT1A,YWHA…
Hematological Disease	3.64E-16-1.73E-03	SCML1,COL9A3,KRAS,IL6,TLR10,SOD2,ELF3,ADA,ITGA4,IL4R,BRF2,TLR9,TFPI2,MYL9,IL17RB,CCL4,TPST1,GFI1,FADS2,CTSB,ZYX,TAGAP,RXRA,BANK1,ICAM1,PRDX1,MS4A1,GAPDH,GALNT2,CCL22,BCL11B,CCL5,GBP2,IFIT1,GINS2,NOTCH2,SERPINA1,VDR,CD27,ALDH5A1,FCGR3A,FCER2,TRAF1,CCR1,OPTN,CD79B,TNFRSF1A,CD69,PTGS1,IL15,VIM,ERH,SPATS2L,IRAK3,FKTN,CSGALNACT1,TK2,FOS,TPI1,CSF1,NR4A1,ABCC3,GATA3,GZMB,SOCS3,HYAL2,TRAPPC2L,WNT3,S100A1…
Inflammatory Disease	8.06E-15-1.7E-03	CHRNB1,TIGIT,TLE1,IL6,CD1D,NSF,LCK,EGR2,SOD2,MERTK,KLRB1,NEK6,ADA,DGKG,AMICA1,STAM,ITGA4,DAPK1,IL4R,ANXA2,TLR9,PIGR,CCL4,RRAGA,ZYX,SQSTM1,RXRA,GNRHR,FLNB,ICAM1,KCNIP2,TRIP10,COL4A3,MS4A1,CCL22,CCL5,ANPEP,TGM2,DAB2,VDR,FCGR3A,TMEM123,FCER2,CCR1,TREML2,ENTPD1,CD79B,OPTN,TNFRSF1A,IL15,SERPINF1,SLC35A2,VIM,PDLIM2,ITPKA,ID3,FOS,GABRR2,CSF1,CDKN1A,SH2B2,VMP1,NR4A1,TSPAN32,MAP3K8,GATA3,SIGLEC6,AMIGO2,GZ…
Cell-To-Cell Signaling and Interaction	8.06E-15-1.56E-03	F2R,ARHGEF1,IL6,VEGFA,PAK1,SOD2,GAA,PPBP,CD274,AMICA1,TXN,CENPJ,CR2,TIMP2,ITGA4,PIK3C2B,IL4R,ITGA5,PIGR,SKP2,GP5,CCL4,CD9,GAB1,ZYX,VAV1,FAM213A,PARVG,SLC8A1,C3AR1,NRP1,MAP2K6,MAP2,ICAM1,PTK2B,COL4A3,SEMA6A,BMPR2,CCL22,CCL5,ANPEP,GNG7,VCAN,TGM2,ARRB1,CCL28,RHOU,DAB2,PRKD2,KIF2C,COL18A1,TMEM123,CCR1,ITGB1,TGFBI,ENTPD1,RHOC,IL10,IL15,SERPINF1,VIM,CD58,AXL,SELPLG,FOS,LILRB4,ITGB2,F11R,HNF1B,CR1,S100A…
Tissue Development	1.22E-14-1.73E-03	SCML1,CHRNB1,KRAS,IL6,SLC35C1,TPH1,LCK,SOD2,GNA15,ADA,BTN3A1,UNG,ITGA4,IFIT3,IL4R,CMAHP,MSMO1,ANXA2,TLR9,BRF2,MYL9,CCL4,IL17RB,TPST1,CTSB,FADS2,TAGAP,ZYX,DUSP4,GNRHR,BANK1,ICAM1,PRDX1,COL4A3,MS4A1,GALNT2,CCL22,EPHA4,BCL11B,CCL5,GBP2,KSR1,TGM2,GINS2,IFIT1,YES1,PRKD2,VDR,CD27,KIF2C,FCGR3A,TRAF1,FCER2,CCR1,AKAP5,OAS1,ATP1B1,OPTN,CD79B,TNFRSF1A,CD69,IL15,PTGS1,ERH,VIM,SPATS2L,CSGALNACT1,TK2,FOS,CSF1,…
Immunological Disease	1.08E-12-1.62E-03	CCR5,F2R,TIGIT,IL6,VEGFA,CHST2,CD1D,PRF1,LCK,DUSP3,PPBP,ADA,AMICA1,TXN,TIMP2,ITGA4,SBDS,ADORA3,CD19,ITGA5,TLR9,PIGR,CCL4,VAV1,ICAM1,PTK2B,HLA-A,CCL22,CXCL5,CCL5,TGM2,CCL28,SERPINA1,TNFRSF1B,FCGR3A,CCR1,ITGB1,TREML2,TYROBP,IL10,TNFRSF1A,IL15,CD58,SELPLG,ITGB2,F11R,CLEC7A,S100A9,VIPR1,CSF1,CD44,S1PR1,FCER1G,IL2RA,PLAU,ADORA2A,CD247,SOCS3,RGS1,HYAL2,CD40LG,LGALS3,CD3E,CD4,LAT2,SCARB1,CD226,STAB1,LTB…
Immune Cell Trafficking	3.29E-12-1.62E-03	CA5B,TIGIT,KRAS,IL6,CD1D,LCK,SOD2,MERTK,ADA,AMICA1,ITGA4,IL4R,TLR9,BRF2,PIGR,TECPR1,MYL9,IL17RB,CCL4,TPST1,DUOX2,FADS2,ZYX,RXRA,ICAM1,COL4A3,MS4A1,CCL22,BCL11B,CCL5,ANPEP,TGM2,IFIT1,SERPINA1,VDR,FCGR3A,FCER2,CCR1,OAS1,TREML2,OPTN,ENTPD1,TNFRSF1A,PARP4,PTGS1,IL15,VIM,FOS,TPI1,CSF1,CDKN1A,GATA3,IRAK2,GZMB,SOCS3,HYAL2,LGALS3,CAMK1D,S100A11,HAVCR2,LAT2,S100A4,TLR8,RARG,LIMK1,CTSD,STAB1,TUBA1C,MXI1,IT…
Inflammatory Response	1.39E-10-1.73E-03	DOCK4,KRAS,IL6,CD1D,LCK,SOD2,MERTK,GNA15,DGKG,ITGA4,DAPK1,TECPR1,PIGR,CCL4,ZYX,SIK1,SRXN1,ARHGEF18,SQSTM1,AATK,SIAH1,FLNB,ICAM1,MS4A1,CCL5,ANPEP,FCHO2,GNG7,SYNM,TGM2,AQP3,CRIPAK,ARRB1,KIF2C,CD27,NFE2L2,FCGR3A,FCER2,TMEM123,CCR1,ENTPD1,OPTN,RHOC,TNFRSF1A,GPR132,IL15,SERPINF1,VIM,CSF1,DOPEY2,CDKN1A,ABCC3,GATA3,PPFIA4,GZMB,MT2A,ICMT,MPRIP,CAMK1D,RGCC,BAG3,GALR2,LIMK1,MYC,RHOB,RCC1,PIM1,STAB1,ITK,SH2…
Cellular Function and Maintenance	9.86E-10-1.62E-03	RMI1,GCLC,IL6,LCK,TLR10,MERTK,LNX2,ADA,PLCL1,ITGA4,IFIT3,ANXA2,TLR9,GPT2,NCF1,CCL4,CTSB,ZYX,SIK1,ATOX1,RXRA,ICAM1,HSPA6,GAPDH,CEBPD,CCL22,CCL5,ANPEP,FCHO2,IFIT1,CRIPAK,ARRB1,CTBP2,SERPINA1,VDR,CD27,CYP51A1,C15orf52,FCGR3A,FBXO21,CCR1,OAS1,MED20,OPTN,TNFRSF1A,RHOC,CD69,IL15,PTGS1,SLC35A2,SPATS2L,PVR,ITPKA,ISG15,CSF1,ZNF831,MT2A,SOCS3,SRSF2,CYSTM1,CAMK1D,HAVCR2,SMAD3,TLR8,PIKFYVE,RARG,LIMK1,MICAL3,…
Infectious Disease	9.86E-10-1.58E-03	CD247,SOCS3,CD3E,CD4,HAVCR2,CX3CR1,IL6,CD8A,TBX21,CD63,TLR10,LCK,HBB,GRIN2C,TXN,ITK,TIMP2,ITGA4,IL8,ADORA3,IL4R,C3,GSDMB,RAB13,TLR9,RAB31,GRIN3A,FPR1,NCF1,IL17RB,ITGAM,CD68,CD9,IL10RA,ZYX,LEF1,C3AR1,CCR7,HIST1H1C,RAB32,ICAM1,PDE7A,PDE4A,GAPDH,CEBPD,CCL5,NR3C1,ANPEP,HMOX1,LYZ,ADRB1,CST3,PDE3B,ANXA1,TOP2A,CD24,NAMPT,SERPINA1,ALDH5A1,ACTN1,LILRA3,FCGR3A,ADRB2,MUC1,HDAC9,IL10,PTGS1,IL15,DNAJC1,BCL3,I…
Respiratory Disease	2.4E-09-2.62E-04	SOCS1,CCR5,GCHFR,F2R,TGFBR3,FLT3,HLA-DRB1,TLE1,IL6,MAPK13,VEGFA,NOSIP,LCK,BBC3,SOD2,DUSP3,GNA15,NLRC3,NEK6,PPBP,RFTN1,MAP4K1,ATM,CASP10,PIK3C2B,CD19,DAPK1,LAIR1,SH2D3A,ITPR1,TLR9,CARD9,NOD2,CCL4,CD9,CD5,NDFIP1,SIK1,VAV1,DUSP4,SQSTM1,ST14,C3AR1,LCP2,BANK1,RAB32,PTK2B,HLA-A,PRDX1,PKD2,MS4A1,GALNT2,CCL22,CXCL5,CCL5,SECTM1,TRPM2,OSCAR,TRIB1,JUN,CCL28,CD24,RYR1,ASPH,PRKD2,TNFRSF1B,FCGR3A,FCER2,ITGB1,C…
Cell Signaling	2.4E-09-1.14E-03	CCR5,F2R,IL6,NSF,LCK,BBC3,GNA15,PPBP,RFTN1,ATM,PIK3C2B,CD19,LAIR1,ITPR1,CCL4,CD5,SLC16A5,VAV1,ST14,C3AR1,LCP2,BANK1,RAB32,HLA-A,PKD2,MS4A1,CCL22,CCL5,CXCL5,TRPM2,OSCAR,SLC16A3,JUN,CCL28,RYR1,ASPH,FCGR3A,CCR1,RGS2,C5AR1,CD79B,GPR132,ITGB2,UCP3,CSF1,FCER1G,CD44,TNFRSF8,ABCC3,ADORA2A,LRP1,CD247,FCGR2C,LGALS3,CD3E,CD4,SLC4A8,TRAT1,CX3CR1,CD8A,SLC16A7,FKBP1B,OSM,STX11,ITK,SH2D2A,IL8,C3,IL6R,CD101,RAPG…
Molecular Transport	2.4E-09-2.08E-06	CD247,FCGR2C,CCR5,LGALS3,CD3E,F2R,CD4,TRAT1,IL6,CX3CR1,CD8A,LCK,BBC3,FKBP1B,GNA15,PPBP,OSM,RFTN1,ITK,ATM,SH2D2A,IL8,PIK3C2B,CD19,C3,LAIR1,IL6R,CD101,RAPGEF3,ITPR1,LAX1,FPR1,CCL4,PKD1,CD5,ZAP70,GNAO1,LAT,PECAM1,VAV1,ST14,C3AR1,CCR7,SIRPA,LCP2,BANK1,FPR3,RAB32,GRM2,HLA-A,PKD2,MS4A1,CCL22,CCL5,CXCL5,CCL3,TRPM2,OSCAR,JUN,CCL28,ANXA1,SPHK1,RYR1,ASPH,HCST,FCGR3A,ADRB2,CCR1,SRC,RGS2,C5AR1,CD79B,GPR132,P…
Vitamin and Mineral Metabolism	4.66E-09-1.17E-03	TCF4,TOM1,APH1B,MBP,MS4A1,CDHR1,ST6GALNAC4,TRIO,TSPAN13,IL6,CCL5,TBX21,C8orf37,UNC119,CACNA1F,RHOB,CLIC3,PITPNC1,ENPP2,BTN3A1,SEMA4A,TXN,NKG7,ADRB2,SOX4,TIAM1,NME4,ATP1B1,YWHAE,NELL2,IL6R,CD6,YBX3,CNNM4,RAB31,TAF9B,GPR56,HMBOX1,CORO1B,SLC16A1,PTPRN2,FCER1G,DUSP4,RAP1GAP2,ADAM9,GPR137B
Hereditary Disorder	4.66E-09-2.28E-04	MCM6,APH1B,TOM1,PLK3,CA5B,TSPAN13,NR4A3,SOD2,EGR2,HBB,SNIP1,BTN3A1,TXN,NKG7,KCNQ5,TMEM70,NME4,JUNB,RAB31,GRIN3A,TAF9B,CREM,CTSB,DUSP4,RAP1GAP2,GPR137B,TCF4,CA14,DUSP6,CEBPD,HSPA6,TRIO,ST6GALNAC4,CCL5,SECTM1,TRIB1,ADRB1,CNTNAP2,JUN,TIPARP,CLIC3,ALDH5A1,RGS2,ATP1B1,NELL2,RGS16,CSTB,FOS,GABRR2,SRGN,SPRY2,CDKN1A,CAMKK1,NR4A1,FCER1G,PTGS2,METRNL,ABCD2,SOCS3,RGS1,LINC00152,EFHC1,BEND5,MBP,KLF6,BAG3,TBX…
Neurological Disease	8.96E-09-6.04E-07	SOCS1,ITSN1,PLK3,LMO2,TLE1,IL6,VEGFA,PAK1,SOD2,DUSP3,HOXB7,TXN,ZBTB16,ATM,IL4R,YWHAG,PRKCQ,ITGA5,JUNB,BRF2,MDFIC,CDCA4,PLAG1,TAF4B,PCNA,VOPP1,POU2F1,CREM,GFI1,VAV1,ATOX1,RXRA,LCP2,GSTP1,GNRHR,MAP2K6,SIAH1,TCF4,PRDX1,BATF,GAPDH,BMPR2,ZBTB10,JUN,ARRB1,HERC5,PBXIP1,CRTC1,CEBPA,DAB2,VDR,TNFRSF1B,NFE2L2,OAS1,IL10,RHOC,IL15,SERPINF1,ID3,CYP1B1,SELPLG,FADD,ITGB2,FOS,CDKN1A,NR4A1,CD44,MYB,IL2RA,PLAU,PTGS…
Gene Expression	1.48E-08-1.73E-03	SOCS3,RGS1,CCR5,TNFRSF4,CD4,IL6,TBX21,IL7R,CD1D,LCK,STAB1,RALGDS,ITGA4,IL2RB,IL8,RAC1,ITGA5,CCL4,SELP,ZAP70,VAV1,CCR7,CD151,ICAM1,CCL22,CCL5,CCL3,CTLA4,TGM2,THBS1,CCL28,ENPP2,CCR1,ITGB1,DPP4,IL10,TNFRSF1A,CD6,IL15,CD58,SELPLG,STAT4,ITGB2,CXCL16,LILRB4,S1PR1,CD44,IL2RA,PLAU,GATA3,ADORA2A
Cell-mediated Immune Response	1.95E-08-1.54E-03	F2R,TGFBR3,GCLC,KRAS,IL6,VEGFA,GAA,PPBP,CD274,AMICA1,TXN,TIMP2,ITGA4,PIK3C2B,IL4R,BCOR,ITGA5,ANXA2,PIGR,SKP2,CCL4,GAB1,CD9,CTSB,ADM2,SLC8A1,NRP1,MAP2K6,FLNB,ICAM1,PTK2B,COL4A3,SEMA6A,BMPR2,CCL5,ANPEP,NOTCH2,CTBP2,CEBPA,DAB2,PRKD2,COL18A1,ITGB1,CCR1,C5AR1,ENTPD1,IL10,DAB2IP,SERPINF1,VIM,AXL,ID3,SERPINF2,SELPLG,ITGB2,F11R,CSF1,CDKN1A,S1PR1,CD44,NR4A1,IL2RA,PLAU,PTGS2,GATA3,CD40LG,TNFRSF4,LGALS3,RGC…
Cardiovascular System Development and Function	1.17E-07-7.2E-04	SOCS1,GCHFR,F2R,CD4,KLF6,HLA-DRB1,IL6,VEGFA,NSF,NOSIP,LCK,SOD2,BBC3,SCARB1,OSM,STX11,CD19,CNP,IL6R,ZDHHC21,ITPR1,FPR1,CD5,GNAO1,ZAP70,PECAM1,VAV1,ST14,SIRPA,FPR3,IL1A,RAB32,PKD2,HMOX1,THBS1,ANXA1,SPHK1,RYR1,ASPH,TNFRSF1B,HCST,PRKCA,FCER2,SRC,IL15,CSF1R,UCP3,CSF1,BIK,FCER1G,S1PR1,PTGS2,PLAU,ATP2B4
Small Molecule Biochemistry	1.93E-07-5.94E-04	CD40LG,MS4A1,FLT3,LAT2,IL6,CTLA4,MYC,PIM1,PLXNB1,SERPINA1,FCER2,ATM,CR2,HDAC9,CD19,IL4R,IL10,IL15,ITGA5,TLR9,LAX1,SLAMF7,CD180,CD70,VAV3,CDKN1A
Humoral Immune Response	2.26E-07-8.43E-05	GAB2,ITSN1,KRAS,IL6,ABCA1,LIMK1,PRF1,LCK,HBB,SOD2,BBC3,PIM1,CYBB,RALGDS,IL8,PTPN6,SESN3,PRKCQ,RAC1,THRA,FPR1,PRDX3,NCF1,ITGAM,DUOX2,SELP,LAT,NCF2,ZAP70,CTTN,LDHA,LCP2,S100A6,NCF1C,PRDX1,MS4A1,CCL5,TGM2,SERPINA1,NAMPT,COL18A1,PRKCA,GZMM,ITGB1,MUC1,C5AR1,IL10,CD36,ITGB2,CSF1,CDKN1A,NOXA1,PTGS2,GZMB,ITGAX
Free Radical Scavenging	3.36E-07-1.73E-03	CCR5,F2R,ITSN1,PLK3,KRAS,IL6,RICTOR,VEGFA,PAK1,LCK,PRF1,SOD2,BBC3,MERTK,ZBTB16,ITGA4,NDRG1,RRBP1,ITGA5,TPD52,CD9,SRXN1,ZYX,PARVG,LDHA,SIAH1,MAP2K6,AKAP12,FLNB,ICAM1,PTK2B,CCL22,CCL5,ANPEP,SYNM,TGM2,AQP3,PDE3B,ANXA5,STARD13,CEBPA,IFI6,PRKD2,CD27,LPP,TMEM123,GZMM,ITGB1,C5AR1,ENTPD1,TGFBI,IL10,IL15,GPR132,VIM,PVR,FADD,F11R,UCP3,CSF1,SPRY2,CDKN1A,S1PR1,CD44,IL2RA,PLAU,GALNT6,LRP1,GZMB,PHLDA1,CD40LG,C…
Cell Morphology	6.17E-07-1.56E-03	GAB2,LGALS3,F2R,TGFBR3,RGCC,GCLC,IL6,GATA2,VEGFA,VASH1,RHOB,PIM1,CYBB,OSM,THAP1,STAB1,KLF2,CEACAM1,TIMP2,PIK3C2B,IL8,IL4R,C3,CASP3,IL6R,MYOF,PTPRM,SKP2,GAB1,ADM2,FAM213A,MDK,SLC8A1,CD151,NRP1,MAP2K6,IL1A,CAMK4,ICAM1,MMP14,COL4A3,SEMA6A,BMPR2,LILRB3,ANPEP,TNFRSF12A,HMOX1,THBS1,CTBP2,SPHK1,DAB2,PRKD2,COL18A1,STAT1,PRKCA,ITGB1,SRC,IL10,DAB2IP,SERPINF1,CD36,PLAUR,VIM,AXL,ID3,CSF1R,LILRB4,HNF1B,F11R,W…
Organismal Development	9.32E-07-1.33E-05	PRKACB,PLK3,CD4,FLT3,CD8A,LATS2,CHST15,LIMK1,VEGFA,LCK,PAK1,DYNLL1,MERTK,PIM1,NEK6,MAP4K1,CDKN1C,STK17B,ATM,PDK4,CD19,DAPK1,PRKCQ,C3,FES,FGFR1,CDK6,FYB,SLC3A2,ITGAM,CCL4,CD9,ZAP70,SIK1,PECAM1,PRKCH,TNIK,EREG,MAP2K6,CAMK4,FCRL5,SPN,PTK2B,PRDX1,GALNT2,DNAJC10,EPHA4,CCL5,CCL3,CTLA4,THBS1,CD24,DAB2,NEK7,PRKD2,TSSK4,PRKCA,ITGB1,AKAP5,SRC,EPHB4,CDK2AP1,ACVR1,CD36,RPS6KA5,IKBKE,IRAK3,ITGB2,PRKCI,CSF1,PA…
Post-Translational Modification	1.24E-06-1.73E-03	CD40LG,IL1A,CAMK4,TNFRSF4,PTK2B,CD4,FLT3,CEBPD,IL6,TBX21,GATA2,CTLA4,MYC,IL7R,CD1D,LCK,NOTCH2,JUN,DMTF1,CEBPA,ZBTB16,ATM,PRKCA,IL2RB,HDAC9,IL8,LAIR1,FES,IL10,CD6,IL6R,IL15,CDK6,RAC1,CSF1R,STAT4,LILRB4,CD70,CSF1,TLR6,CDKN1A,ZAP70,MYB,LEF1,VAV1,IL2RA,MDK,GATA3,MMP9
Hematopoiesis	4.46E-06-1.56E-03	SOCS1,CCR5,F2R,CHRNB1,DLG2,DOCK4,IL6,NPL,VEGFA,SAMD12,TPH1,SOD2,GAA,ADA,ATM,TIMP2,ADORA3,SCNN1D,JUNB,TLR9,GRIN3A,PCNA,IL17RB,LRIG1,ST14,SAMD4A,ICAM1,PDE7A,MS4A1,BMPR2,CKAP4,TRIB1,JUN,ADRB1,PDE3B,CST3,ANXA5,PLIN2,VDR,ALDH5A1,IL10,TNFRSF1A,PTGS1,IL15,VIM,ITGB2,FOS,AGPAT5,MTHFD1L,S100A9,CDKN1A,IL2RA,PLAU,PTGS2,GATA3,ADORA2A,LRP1,SOCS3,CD40LG,SMAD3,KLF6,ABCA1,LIMK1,SCARB1,GRIN2C,TUBA1C,JUP,KLF2,LINC0…
Cardiovascular Disease	1.17E-05-4.42E-04	NODAL,CCR5,LGALS3,MBP,ATXN1,IL6,GATA2,CHST2,MYC,VEGFA,LCK,HBB,HOXB7,MYBL2,IL8,CD19,PSMB5,CASP3,IL6R,RAC1,RAPGEF3,JUNB,TXNRD1,FPR1,SKP2,NOD2,CD9,BHLHE40,ZAP70,CTSB,IL1A,ICAM1,MCTS1,CCL3,CTLA4,GNG7,HMOX1,JUN,THBS1,TNFRSF1B,FCER2,ITGB1,CDK2AP1,TNFRSF1A,IL10,PRC1,IL15,ISG15,CSF1,VAV3,CDKN1A,IL2RA,PTGS2,GATA3,MMP9
Tissue Morphology	2.83E-05-1.09E-03	CD40LG,LGALS3,S100A11,VPS13A,S100A4,IL6,MYC,VEGFA,NR4A3,PAK1,TOP1,PRF1,SOD2,KEAP1,OSM,CDKN1C,KLF2,TIMP2,ATM,IL8,DAPK1,TIAM1,CASP3,CDK6,RAC1,RPA1,TFPI2,CDCA4,SKP2,TAF4B,PCNA,CD180,DUSP1,PRKCH,PDGFD,PEBP1,IGFBP4,IL1A,SNAPIN,MMP14,CCL5,CCL3,NR3C1,CCDC88A,JUN,ARRB1,SERPINA1,STAT1,GZMM,ITGB1,SRC,CDK2AP1,CSF1R,SLC29A1,FADD,FOS,CSF1,CDKN1A,NR4A1,BIK,PIK3CB,PTGS2,ADORA2A,LGALS1,GZMB
DNA Replication, Recombination, and Repair	3.13E-05-1.7E-03	KLHDC8B,PLK3,FLT3,RAN,KRAS,IL6,ADARB1,VEGFA,BCAT1,NR4A3,LCK,DUSP3,AJUBA,GORASP2,NEK6,TXN,ZBTB16,TIMP2,ATM,TP53INP1,CD19,YWHAG,ITGA5,RPA1,ANXA2,SKP2,PCNA,BHLHE40,GFI1,CREM,VAV1,LRIG1,RXRA,SIAH1,MAP2K6,SNX33,PKD2,SIN3B,CEBPD,BMPR2,ZNF655,SLBP,ZBTB10,SYNM,NOTCH2,ARRB1,JUN,HERC5,MAD2L1BP,TOP2A,CEBPA,CD24,KIF2C,NFE2L2,FCER2,ITGB1,MX2,PTPRK,CDK2AP1,IL10,NINL,IL15,PPP1R15A,AXL,ID3,CYP1B1,FADD,FOS,CSF1,S…
Cell Cycle	4.5E-05-1.58E-03	CD40LG,IL1A,ICAM1,F2R,FLT3,GAPDH,IL6,HLA-DQB1,NR3C1,CTLA4,IL7R,NOTCH2,HBB,CCL28,NAMPT,TXN,DSP,TIMP2,MUC1,IL8,C3,C5AR1,IL10,FGFR1,IL15,PTGS1,ITGA5,TRPV3,TLR9,RHBDF2,SELP,CD180,IGJ,NR4A1,PECAM1,PTGS2,CTSC,ABCC3,PTAFR,CCR7
Organismal Injury and Abnormalities	5.48E-05-1.56E-03	ITGB1,IL8,ITGB2,ICAM1,LGALS3,SELP,ITGA5,PECAM1,SELPLG,ITGA4
Hypersensitivity Response	9.67E-05-1.44E-03	HYAL2,SOCS1,CD40LG,OAS1,SPN,TMEM173,TLR8,BCL3,CCL22,CCL5,TLR9,OAS3,OASL,APOBEC3G,IFIT1,NOD2,CCL4,DUOX2,TLR6,NOD1,STAB1,OSM,CFP,IFIT2,STAT1,BIRC2
Antimicrobial Response	9.97E-05-1.73E-03	TNFRSF4,IL10,CD4,IL15,CD6,RAC1,IL6,TBX21,CTLA4,IL7R,STAT4,CD1D,LILRB4,LCK,CSF1,ZAP70,CEBPA,IL2RA,VAV1,GATA3,IL2RB
Lymphoid Tissue Structure and Development	1.12E-04-1.45E-03	IL1A,CD40LG,CCR5,F2R,PDE7A,FLT3,PDE4A,HLA-DQB1,CCL5,IL6,CXCL5,NR3C1,CTLA4,IL7R,NOTCH2,SOD2,PDE3B,PDCD1,CCL28,GAA,STAB1,CD274,IL8,C5AR1,TNFRSF1A,IL10,FGFR1,IL15,HLA-B,PTGS1,ITGA5,GPT,PPP3CC,TLR9,GRIN3A,CCL4,CD180,CSF1,NR4A1,PTGS2,ABCC3,PTAFR,ADORA2A,MMP9,CCR7,GSTP1
Hepatic System Disease	1.91E-04-1.55E-03	PHLDA1,ICMT,CD40LG,F2R,SMAD3,FLT3,KRAS,DIRAS1,IL6,MYC,VEGFA,RHOB,OSM,AMICA1,JUP,TXN,ZBTB16,IL8,CASP3,LAIR1,FGFR1,RAC1,CDK6,CD97,ITPR1,SLC3A2,SKP2,CCR9,APCDD1,CTSB,SQSTM1,RXRA,CTTN,ID2,ICAM1,MMP14,MS4A1,ANPEP,CTLA4,HMOX1,JUN,THBS1,CD22,CD24,PRKCA,FCER2,ITGB1,MUC1,SRC,PXN,IL10,IL15,PLAUR,ID3,FADD,ITGB2,FOS,PRKCI,SLC16A1,CDKN1A,CD44,NR4A1,BIK,PTGS2,ADAM9,EIF2AK3,MMP9,BCL2L11,GZMB,LGALS1
Tumor Morphology	5.06E-04-1.56E-03	GAB2,IL1A,CCR5,CAMK4,PDE7A,PDE4A,LILRB3,CCL5,IL6,CXCL5,NR3C1,CTLA4,VEGFA,SOD2,PDE3B,PDCD1,GAA,STAB1,CD274,IL8,TNFRSF1A,IL10,IL6R,GPT,PPP3CC,GRIN3A,LILRB4,HNF1B,CCL4,CSF1,FAM213A,MDK,EIF2AK3,ADORA2A,MMP9,CCR7,GSTP1
Organ Development	5.16E-04-1.73E-03	F2R,CROCC,RAN,KRAS,IL6,RICTOR,VEGFA,LCK,DYNLL1,PAK1,SNX9,MERTK,GAA,DGKG,ITGA4,CENPJ,SBDS,DAPK1,NDRG1,RRBP1,PTP4A3,ROR1,CCL4,ATG14,ZYX,SIK1,VAV1,ARHGEF18,AATK,C3AR1,SIAH1,FLNB,SNX33,MAP2,ICAM1,PTK2B,SPATA13,CCL5,SDC3,ANPEP,GNG7,SURF4,SYNM,TGM2,CRIPAK,ARRB1,FGD4,COL18A1,KIF2C,ITGB1,TGFBI,OPTN,RHOC,TNFRSF1A,SERPINF1,ARHGAP4,VIM,ITGB2,CSF1,SERPINH1,SPRY2,DOPEY2,S1PR1,PLAU,LRP1,GZMB,SEMA7A,NCAM1,CD247…
Cellular Assembly and Organization	8.72E-04-9.21E-04	CCR5,PDE7A,PDE4A,CCL5,IL6,CXCL5,NR3C1,CTLA4,SOD2,PDE3B,PDCD1,GAA,STAB1,CD274,IL8,TNFRSF1A,IL10,GPT,PPP3CC,GRIN3A,CCL4,CSF1,ADORA2A,MMP9,CCR7,GSTP1
Hepatic System Development and Function	1.14E-03-1.14E-03	ITGB2,CD40LG,ICAM1,CD44,AMICA1
Cellular Compromise	1.17E-03-1.62E-03	CASP3,TGFBI,IL10,FGFR1,MS4A1,IL6R,CD36,VIM,IL6,ABCA1,HMOX1,LYZ,CST3,CD27,MMP9,LRP1
Metabolic Disease
