# Supplementary material for: Gene expression and splicing alterations analyzed by high throughput RNA sequencing of chronic lymphocytic leukemia specimens
Source: BMC Cancer. 2015 Oct 16;15:714. doi: 10.1186/s12885-015-1708-9 (PMC4609092; doi:10.1186/s12885-015-1708-9)
Supplement: Additional file 6: — Differentially expressed genes in M- and U-CLL specimens. (XLSX 78 kb) [file 12885_2015_1708_MOESM6_ESM.xlsx]

## Sheet: Sheet1
U-CLLs as compared to M-CLLs differentially expressed gene list
gene_id	gene	locus	U-CLL	M-CLL	log2(fold_change)	fold change	q_value	significant
XLOC_016764	LOC728175	chr4:185262183-185275130	11.8051	0.0649241	-7.50644	-181.829	0.00816061	yes
XLOC_017275	BTNL9	chr5:180467224-180488523	10.4552	0.0842109	-6.95599	-124.154	0.000940293	yes
XLOC_005878	FARP1	chr13:98795433-99102023	7.28957	0.0679065	-6.74614	-107.347	0.000940293	yes
XLOC_014242	IGLL5	chr22:23229959-23238013	330.156	3.51136	-6.55497	-94.0248	0.000940293	yes
XLOC_011031	LOC100128252	chr19:56989242-57006805	10.6681	0.118438	-6.49304	-90.0741	0.000940293	yes
XLOC_000039	PRDM16	chr1:2985741-3355185	0.800399	0.00944913	-6.40439	-84.7059	0.0235392	yes
XLOC_020317	PPP1R9A	chr7:94536948-94925727	3.32771	0.0434539	-6.2589	-76.5802	0.045039	yes
XLOC_011803	ZNF667	chr19:56950692-56988770	3.48216	0.045863	-6.24651	-75.9254	0.00304408	yes
XLOC_018897	T	chr6:166571085-166582131	6.47301	0.097862	-6.04754	-66.1441	0.00240065	yes
XLOC_004967	CLLU1	chr12:92813869-92824778	35.3551	0.557738	-5.98619	-63.3903	0.00172628	yes
XLOC_009590	PTRF	chr17:40554466-40575338	3.95908	0.0641047	-5.94859	-61.7595	0.00304408	yes
XLOC_021190	LPL	chr8:19796581-19824770	23.2625	0.387618	-5.90723	-60.0141	0.000940293	yes
XLOC_018112	SH3BGRL2	chr6:80340999-80413369	7.49245	0.159869	-5.55048	-46.8663	0.000940293	yes
XLOC_021188	SH2D4A	chr8:19171080-19253729	5.8848	0.135885	-5.43654	-43.3074	0.00240065	yes
XLOC_004954	MYF6	chr12:81101407-81103256	13.7028	0.319941	-5.42052	-42.8291	0.011629	yes
XLOC_018559	C6orf222	chr6:36283534-36304662	1.1438	0.0282801	-5.33791	-40.4456	0.033129	yes
XLOC_015952	STK32B	chr4:5053526-5502725	8.53487	0.212292	-5.32925	-40.2035	0.00473009	yes
XLOC_005747	TNFRSF19	chr13:24144508-24250244	0.676047	0.0177056	-5.25484	-38.1825	0.00626279	yes
XLOC_007034	ITPKA	chr15:41786055-41795757	3.43988	0.0902438	-5.25239	-38.1177	0.00722414	yes
XLOC_018898	PRR18	chr6:166719167-166721871	1.53408	0.0437801	-5.13096	-35.0407	0.0244542	yes
XLOC_005783	KL	chr13:33590570-33640282	3.07673	0.0892915	-5.10673	-34.4571	0.00172628	yes
XLOC_006882	REREP3	chr15:22546564-22570831	5.52343	0.169916	-5.02267	-32.5068	0.0253696	yes
XLOC_000464	ST6GALNAC3	chr1:76540388-77096669	1.95612	0.0606264	-5.0119	-32.265	0.016139	yes
XLOC_014785	RBMS3	chr3:29322802-30051886	1.15181	0.0372567	-4.95025	-30.9153	0.0108647	yes
XLOC_008776	MTRNR2L1	chr17:22022436-22023991	11.5165	0.390549	-4.88206	-29.4881	0.000940293	yes
XLOC_007649	FAM174B	chr15:93160678-93199031	6.90613	0.251217	-4.78087	-27.4907	0.000940293	yes
XLOC_018001	PI16	chr6:36916038-36932613	4.66851	0.190698	-4.6136	-24.4812	0.000940293	yes
XLOC_009861	NPTX1	chr17:78440632-78450404	3.81667	0.190379	-4.32537	-20.0478	0.00172628	yes
XLOC_010888	KLK2	chr19:51376688-51383823	8.90461	0.445421	-4.32131	-19.9914	0.000940293	yes
XLOC_012245	ARHGEF4	chr2:131674223-131804836	1.73678	0.0880557	-4.30185	-19.7236	0.0104252	yes
XLOC_019195	HLA-DOA	chr6_cox_hap2:4416456-4421886	1.19955	0.0643006	-4.22152	-18.6554	0.0300707	yes
XLOC_021986	DMRTA1	chr9:22446839-22452472	1.75924	0.098027	-4.16563	-17.9465	0.0306429	yes
XLOC_004631	LAG3	chr12:6881669-6887621	40.4999	2.30766	-4.13342	-17.5503	0.000940293	yes
XLOC_016516	UGT2B17	chr4:69402902-69434245	1.57788	0.0930855	-4.08329	-16.9509	0.0295421	yes
XLOC_013749	FER1L4	chr20:34146506-34195484	5.11741	0.328215	-3.9627	-15.5916	0.000940293	yes
XLOC_012530	SH3BP4	chr2:235860627-235964358	1.79999	0.115557	-3.96132	-15.5767	0.000940293	yes
XLOC_005665	KSR2	chr12:117890816-118406028	4.16255	0.269377	-3.94977	-15.4525	0.000940293	yes
XLOC_005563	CLLU1OS	chr12:92813869-92824778	28.313	1.99311	-3.82837	-14.2054	0.0454734	yes
XLOC_011953	CRIM1	chr2:36583369-36778278	11.7007	0.827238	-3.82215	-14.1443	0.000940293	yes
XLOC_014146	CBS	chr21:44473300-44496472	1.34888	0.0989184	-3.76938	-13.6363	0.0120223	yes
XLOC_005796	SLC25A15	chr13:41363546-41495910	25.3118	1.90485	-3.73206	-13.2881	0.00363264	yes
XLOC_016526	IGJ	chr4:71521257-71532348	44.3295	3.38914	-3.70928	-13.0799	0.000940293	yes
XLOC_006890	MKRN3	chr15:23810453-23813166	0.588726	0.0460745	-3.67556	-12.7777	0.043261	yes
XLOC_011254	KANK2	chr19:11274942-11308243	14.3112	1.12804	-3.66525	-12.6867	0.000940293	yes
XLOC_013226	ECEL1	chr2:233344536-233352532	0.77563	0.0619452	-3.6463	-12.5212	0.0440392	yes
XLOC_003383	C11orf96	chr11:43964105-43965433	1.96265	0.160124	-3.61554	-12.2571	0.0384412	yes
XLOC_021836	ENPP2	chr8:120569316-120651106	23.8593	1.96592	-3.60127	-12.1364	0.000940293	yes
XLOC_009376	RASD1	chr17:17397752-17399709	4.47995	0.375046	-3.57834	-11.945	0.00816061	yes
XLOC_015679	ITGB5	chr3:124481794-124606144	10.5763	0.898879	-3.55657	-11.7661	0.000940293	yes
XLOC_023789	LDOC1	chrX:140269930-140271310	13.8279	1.17773	-3.55349	-11.7411	0.000940293	yes
XLOC_013358	INSM1	chr20:20348764-20351592	1.68111	0.143482	-3.55046	-11.7164	0.0120223	yes
XLOC_023630	HDX	chrX:83572881-83757487	0.663228	0.0591169	-3.48786	-11.2189	0.00956428	yes
XLOC_009782	KCNJ2-AS1	chr17:68163101-68165543	0.730678	0.0656093	-3.47726	-11.1368	0.0493094	yes
XLOC_002480	KIAA1274	chr10:72238563-72328206	1.08503	0.0978496	-3.47103	-11.0888	0.00526834	yes
XLOC_020661	IGF2BP3	chr7:23349827-23509995	5.92357	0.540404	-3.45436	-10.9614	0.00172628	yes
XLOC_004630	PTMS	chr12:6875540-6880118	47.4067	4.3627	-3.4418	-10.8664	0.000940293	yes
XLOC_013778	GTSF1L	chr20:42354800-42355642	13.6682	1.27496	-3.4223	-10.7205	0.0192998	yes
XLOC_019893	HLA-A	chr6_ssto_hap7:1239581-1243012	29.939	2.83041	-3.40294	-10.5776	0.000940293	yes
XLOC_004306	SPTBN2	chr11:66452719-66488870	3.20069	0.311455	-3.36129	-10.2766	0.000940293	yes
XLOC_023296	CXorf69	chrX:134124967-134126503	2.64409	0.257868	-3.35806	-10.2536	0.0369051	yes
XLOC_014399	BIK	chr22:43506753-43525718	14.1374	1.38213	-3.35455	-10.2287	0.00172628	yes
XLOC_007388	LTK	chr15:41795839-41806085	16.9901	1.68229	-3.3362	-10.0994	0.000940293	yes
XLOC_022538	LOC642236	chr9:68427782-68454375	1.78203	0.177589	-3.32691	-10.0346	0.0430239	yes
XLOC_011767	LILRA4	chr19:54844691-54850421	92.496	9.22963	-3.32505	-10.0217	0.000940293	yes
XLOC_003831	TMEM136	chr11:120195837-120204388	1.0435	0.104594	-3.31856	-9.97668	0.000940293	yes
XLOC_012899	SEPT10	chr2:110300375-110371783	5.39557	0.544851	-3.30784	-9.90282	0.000940293	yes
XLOC_007107	FAM81A	chr15:59730371-59815751	0.85858	0.0886421	-3.27589	-9.68593	0.0139672	yes
XLOC_015999	CD38	chr4:15779930-15850706	7.32071	0.757207	-3.27322	-9.66802	0.00674067	yes
XLOC_000151	UBXN10	chr1:20512577-20519942	1.51248	0.157141	-3.26679	-9.62502	0.0154844	yes
XLOC_004599	WNT5B	chr12:1726221-1756378	2.28428	0.238576	-3.25922	-9.57465	0.0150982	yes
XLOC_007621	NMB	chr15:85198359-85201802	137.256	14.5902	-3.2338	-9.40743	0.000940293	yes
XLOC_019871	HLA-DOA	chr6_qbl_hap6:4204052-4209482	2.11765	0.225131	-3.23362	-9.40625	0.0410294	yes
XLOC_000473	IFI44L	chr1:79086087-79111830	19.6879	2.1012	-3.22802	-9.36981	0.000940293	yes
XLOC_005260	MANSC1	chr12:12482217-12503169	0.980119	0.105225	-3.21948	-9.31451	0.032262	yes
XLOC_007448	BCL2L10	chr15:52401821-52404972	1.86564	0.200651	-3.21691	-9.29793	0.032262	yes
XLOC_023921	RPS4Y2	chrY:22917953-22942918	3.92019	0.42412	-3.20838	-9.24312	0.0238356	yes
XLOC_004372	MAP6	chr11:75297962-75379479	4.09391	0.449934	-3.18569	-9.09889	0.00577622	yes
XLOC_008839	CCL13	chr17:32683470-32685629	7.4416	0.820944	-3.18026	-9.0647	0.0325525	yes
XLOC_000336	PTPRF	chr1:43996546-44089343	0.382185	0.0422123	-3.17853	-9.05384	0.0158167	yes
XLOC_011479	FBXO27	chr19:39514662-39523198	4.29449	0.476658	-3.17146	-9.00958	0.0219725	yes
XLOC_000591	WNT2B	chr1:113010039-113063910	2.18557	0.246147	-3.15042	-8.87914	0.00417447	yes
XLOC_000546	NTNG1	chr1:107682628-108024475	1.26885	0.144664	-3.13274	-8.77099	0.0203123	yes
XLOC_005380	FAIM2	chr12:50260678-50297760	0.991424	0.113109	-3.13178	-8.76516	0.0358728	yes
XLOC_000348	C1orf228	chr1:45140393-45191263	34.2881	3.95863	-3.11464	-8.66164	0.000940293	yes
XLOC_011198	FCER2	chr19:7753642-7767032	191.351	23.1548	-3.04684	-8.264	0.000940293	yes
XLOC_010145	ZNF521	chr18:22641887-22932214	0.454196	0.0550546	-3.04438	-8.24992	0.045039	yes
XLOC_006196	COCH	chr14:31343740-31359822	40.5368	4.96241	-3.03012	-8.16878	0.000940293	yes
XLOC_002209	WNT9A	chr1:228109164-228135676	2.65654	0.332105	-2.99984	-7.99911	0.0459861	yes
XLOC_023305	FHL1	chrX:135228860-135293518	9.75863	1.22021	-2.99955	-7.99751	0.000940293	yes
XLOC_018284	AKAP12	chr6:151561133-151679694	6.96109	0.880343	-2.98318	-7.90727	0.000940293	yes
XLOC_006342	VASH1	chr14:77228234-77249363	40.7476	5.1798	-2.97575	-7.86665	0.000940293	yes
XLOC_000349	KIF2C	chr1:45205489-45233438	3.37087	0.429858	-2.97119	-7.84183	0.00172628	yes
XLOC_001728	IGSF3	chr1:117117030-117210314	13.4889	1.75694	-2.94064	-7.67752	0.000940293	yes
XLOC_008955	RUNDC3A	chr17:42385926-42396038	0.365702	0.0483229	-2.91989	-7.56788	0.0495289	yes
XLOC_009959	APCDD1	chr18:10454624-10488698	5.08986	0.68526	-2.8929	-7.42762	0.0199843	yes
XLOC_020664	DFNA5	chr7:24737973-24797639	16.3062	2.20133	-2.88897	-7.40741	0.000940293	yes
XLOC_005667	VSIG10	chr12:118501397-118541810	7.04795	0.953584	-2.88577	-7.391	0.000940293	yes
XLOC_004505	FXYD2,FXYD6,FXYD6-FXYD2	chr11:117690789-117748201	24.7549	3.3731	-2.87557	-7.33893	0.000940293	yes
XLOC_018123	NT5E	chr6:86159301-86205509	3.74559	0.517786	-2.85477	-7.23388	0.00304408	yes
XLOC_001337	TCEA3	chr1:23707554-23751261	4.72839	0.662742	-2.83483	-7.13459	0.0139672	yes
XLOC_001300	PADI2	chr1:17393255-17445948	0.652266	0.092182	-2.8229	-7.07583	0.0196656	yes
XLOC_010198	MYO5B	chr18:47349155-47721451	0.681687	0.0983391	-2.79327	-6.93199	0.00417447	yes
XLOC_017710	DBN1	chr5:176883613-176900694	8.08091	1.18697	-2.76724	-6.80804	0.000940293	yes
XLOC_001396	SDC3	chr1:31342312-31381480	11.5605	1.6981	-2.76721	-6.8079	0.000940293	yes
XLOC_022968	PHEX	chrX:22050920-22266478	19.5992	2.90419	-2.75459	-6.74861	0.000940293	yes
XLOC_002143	PIGR	chr1:207101866-207119811	8.96455	1.41332	-2.66514	-6.34289	0.000940293	yes
XLOC_008718	ARHGAP44	chr17:12692828-12921381	45.3956	7.17454	-2.66159	-6.3273	0.0250773	yes
XLOC_023194	ARMCX1	chrX:100805513-100809675	2.2111	0.34989	-2.65979	-6.31941	0.0283861	yes
XLOC_004559	ESAM	chr11:124623018-124632223	1.42012	0.227744	-2.64053	-6.23561	0.0238356	yes
XLOC_018477	HLA-C	chr6:31236525-31239913	21.8112	3.52286	-2.63025	-6.19133	0.00240065	yes
XLOC_019493	HLA-C	chr6_mann_hap4:2583420-2586798	47.9172	7.80734	-2.61764	-6.13745	0.000940293	yes
XLOC_015159	TRPC1	chr3:142443265-142526729	0.952126	0.159423	-2.57829	-5.97231	0.0154844	yes
XLOC_011424	DMKN	chr19:35988118-36004560	39.1923	6.58944	-2.57234	-5.94773	0.00363264	yes
XLOC_003941	OSBPL5	chr11:3108345-3186582	11.5087	1.94127	-2.56766	-5.92847	0.000940293	yes
XLOC_008164	TUBB3	chr16:89988416-90002505	0.770123	0.130778	-2.55797	-5.88878	0.0471461	yes
XLOC_020256	GTF2IRD1	chr7:73868119-74016920	1.1903	0.204061	-2.54426	-5.83309	0.029799	yes
XLOC_006200	AKAP6	chr14:32798478-33302268	0.454858	0.0788563	-2.52812	-5.7682	0.0147355	yes
XLOC_020462	MEST	chr7:130126015-130371406	11.0351	1.98669	-2.47366	-5.55451	0.0410294	yes
XLOC_014599	SSTR3	chr22:37602244-37608353	5.14094	0.931686	-2.46412	-5.5179	0.011629	yes
XLOC_001872	MUC1	chr1:155158299-155162706	2.12046	0.385545	-2.45941	-5.49992	0.000940293	yes
XLOC_011193	INSR	chr19:7112265-7294011	0.859884	0.159212	-2.43319	-5.40086	0.0158167	yes
XLOC_005269	PLBD1	chr12:14656596-14720791	50.6808	9.49178	-2.41669	-5.33945	0.000940293	yes
XLOC_002354	CACNB2	chr10:18429605-18830688	4.11676	0.778091	-2.4035	-5.29085	0.000940293	yes
XLOC_008838	CCL8	chr17:32646065-32648421	3.41032	0.649724	-2.39201	-5.24888	0.0490497	yes
XLOC_001689	SLC16A4	chr1:110905472-110933704	19.1933	3.66942	-2.38698	-5.23061	0.000940293	yes
XLOC_005137	MMP17	chr12:132312940-132336316	37.797	7.30708	-2.3709	-5.17264	0.000940293	yes
XLOC_002562	LOC643529	chr10:91589249-91600618	3.5181	0.680971	-2.36913	-5.16629	0.00526834	yes
XLOC_019494	HLA-B	chr6_mann_hap4:2668103-2671444	24.4132	4.73343	-2.3667	-5.1576	0.00473009	yes
XLOC_009069	MRC2	chr17:60704761-60770962	4.04607	0.786783	-2.36248	-5.14254	0.00417447	yes
XLOC_001707	PPM1J	chr1:113252615-113257950	10.8602	2.15488	-2.33338	-5.03985	0.00722414	yes
XLOC_015540	CHDH	chr3:53850323-53880420	12.1751	2.46885	-2.30202	-4.93148	0.000940293	yes
XLOC_001706	RHOC	chr1:113243748-113250025	116.468	23.9111	-2.28418	-4.87087	0.000940293	yes
XLOC_012752	SPRED2	chr2:65537984-65659656	3.21476	0.660667	-2.28271	-4.86591	0.00172628	yes
XLOC_013468	MYBL2	chr20:42295708-42345122	11.5803	2.38965	-2.27679	-4.84599	0.000940293	yes
XLOC_006549	KIAA0125	chr14:106383837-106398502	27.4494	5.67049	-2.27523	-4.84075	0.000940293	yes
XLOC_002095	PHLDA3	chr1:201434621-201438299	1.74082	0.359956	-2.27388	-4.83622	0.0478645	yes
XLOC_010519	SLC5A5	chr19:17982781-18005983	1.09581	0.229662	-2.25441	-4.77139	0.0495289	yes
XLOC_021908	FAM83H	chr8:144806102-144815914	1.58315	0.339766	-2.22018	-4.65952	0.0108647	yes
XLOC_004621	CD9	chr12:6309481-6347437	37.8583	8.20084	-2.20677	-4.61641	0.000940293	yes
XLOC_007263	LOC254559	chr15:89921272-89941718	4.88801	1.07747	-2.18161	-4.5366	0.00526834	yes
XLOC_010116	L3MBTL4	chr18:5954704-6414910	3.60225	0.80597	-2.1601	-4.46946	0.0371974	yes
XLOC_005599	NT5DC3	chr12:104166080-104234975	4.77555	1.07745	-2.14805	-4.43228	0.000940293	yes
XLOC_011884	RHOB	chr2:20646834-20649201	54.4056	12.4787	-2.12429	-4.35988	0.000940293	yes
XLOC_001999	SELP	chr1:169558087-169599377	8.56395	1.9854	-2.10884	-4.31344	0.00473009	yes
XLOC_000287	SH3D21	chr1:36771993-36786948	22.1302	5.14649	-2.10436	-4.30007	0.000940293	yes
XLOC_015825	PLD1	chr3:171318194-171528284	1.26034	0.2939	-2.10041	-4.28831	0.033644	yes
XLOC_014266	SGSM1	chr22:25202135-25322813	5.10311	1.19682	-2.09217	-4.26389	0.00577622	yes
XLOC_009104	KCNJ2	chr17:68165675-68176183	1.66462	0.392707	-2.08366	-4.23881	0.016139	yes
XLOC_012389	SPATS2L	chr2:201170603-201346986	9.23624	2.18402	-2.08032	-4.22901	0.000940293	yes
XLOC_003838	UBASH3B	chr11:122526397-122685187	13.2995	3.14732	-2.07918	-4.22567	0.000940293	yes
XLOC_000474	IFI44	chr1:79115476-79129763	33.8367	8.03065	-2.075	-4.21344	0.00304408	yes
XLOC_009630	PLCD3	chr17:43189007-43209891	5.29821	1.28084	-2.04841	-4.1365	0.00473009	yes
XLOC_018819	MAP7	chr6:136663418-136871957	1.62069	0.395461	-2.035	-4.09823	0.0206366	yes
XLOC_014679	LOC100271722	chr22:46435786-46440748	4.21221	1.0316	-2.0297	-4.0832	0.0317298	yes
XLOC_005666	WSB2	chr12:118470491-118498951	69.5292	17.1137	-2.02247	-4.06279	0.000940293	yes
XLOC_014195	USP18	chr22:18632757-18660162	5.36648	1.32145	-2.02185	-4.06104	0.0209935	yes
XLOC_012321	CYBRD1	chr2:172378865-172414643	14.6388	3.60493	-2.02175	-4.06076	0.000940293	yes
XLOC_006839	TCL1A	chr14:96176303-96180533	404.737	100.382	-2.01149	-4.03198	0.00172628	yes
XLOC_018109	MYO6	chr6:76458908-76629254	1.78111	0.44804	-1.99108	-3.97534	0.00999876	yes
XLOC_005612	CRY1	chr12:107385142-107487598	14.8018	3.74826	-1.98148	-3.94898	0.000940293	yes
XLOC_000892	RASAL2	chr1:178060642-178448648	1.66249	0.423589	-1.97261	-3.92478	0.00909797	yes
XLOC_001183	TNFRSF4	chr1:1146705-1149548	13.3271	3.40788	-1.96741	-3.91065	0.0131745	yes
XLOC_005294	BCAT1	chr12:24962957-25102393	9.06542	2.34851	-1.94863	-3.86008	0.000940293	yes
XLOC_006143	RNASE6	chr14:21249209-21250626	129.965	34.1731	-1.92719	-3.80314	0.000940293	yes
XLOC_005978	SPG20	chr13:36875774-36944317	10.3615	2.7364	-1.92088	-3.78654	0.000940293	yes
XLOC_002755	DIP2C	chr10:320129-735608	2.63351	0.711536	-1.88798	-3.70117	0.00626279	yes
XLOC_013672	RRBP1	chr20:17594322-17662928	44.3938	12.0125	-1.88582	-3.69563	0.000940293	yes
XLOC_005708	CDK2AP1	chr12:123745539-123756687	54.9156	14.9389	-1.87814	-3.67601	0.000940293	yes
XLOC_022572	TLE1	chr9:84198597-84303596	13.4616	3.67617	-1.87258	-3.66187	0.000940293	yes
XLOC_014238	LOC96610	chr22:22652462-22677324	42.7982	11.8318	-1.85488	-3.61722	0.00999876	yes
XLOC_001369	C1orf172	chr1:27276046-27286901	2.79051	0.778935	-1.84095	-3.58246	0.0459861	yes
XLOC_000422	L1TD1	chr1:62660473-62678001	6.85544	1.93312	-1.82632	-3.54631	0.0203123	yes
XLOC_016285	FHDC1	chr4:153864134-153900848	3.99838	1.12962	-1.82358	-3.53958	0.00722414	yes
XLOC_009642	WNT3	chr17:44841686-44896082	57.4908	16.325	-1.81625	-3.52165	0.000940293	yes
XLOC_014947	FLNB	chr3:57994126-58157982	9.81198	2.78904	-1.81477	-3.51804	0.000940293	yes
XLOC_011492	FCGBP	chr19:40353962-40440533	2.15351	0.615797	-1.80617	-3.49713	0.000940293	yes
XLOC_015858	ETV5	chr3:185764105-185826901	2.59752	0.744675	-1.80245	-3.48812	0.0303751	yes
XLOC_013525	TSHZ2	chr20:51588945-52111869	2.05954	0.600313	-1.77854	-3.43079	0.00526834	yes
XLOC_021231	PNOC	chr8:28174648-28200868	32.2571	9.58877	-1.7502	-3.36405	0.00172628	yes
XLOC_020868	PON2	chr7:95034173-95064384	3.94776	1.19047	-1.7295	-3.31613	0.0497554	yes
XLOC_008319	CRYM	chr16:21269838-21329912	30.5789	9.25398	-1.72439	-3.3044	0.0266234	yes
XLOC_020977	FAM3C	chr7:120988904-121036422	13.42	4.06915	-1.72158	-3.29797	0.000940293	yes
XLOC_023343	HMGB3	chrX:150151762-150159248	2.40982	0.731685	-1.71963	-3.29352	0.0295421	yes
XLOC_008400	CSDAP1	chr16:31579087-31580845	58.5363	18.0795	-1.69497	-3.2377	0.000940293	yes
XLOC_002809	PTPLA	chr10:17631957-17659373	12.7545	3.9502	-1.69101	-3.22883	0.0269407	yes
XLOC_015706	H1FX	chr3:129033613-129043412	275.787	85.4451	-1.69048	-3.22764	0.000940293	yes
XLOC_021127	KBTBD11	chr8:1922043-1955109	1.5548	0.484033	-1.68355	-3.21217	0.0374755	yes
XLOC_017495	NUDT12	chr5:102884555-102898490	3.94135	1.23037	-1.67959	-3.20337	0.0342393	yes
XLOC_001842	S100A4	chr1:153516094-153518282	714.069	223.657	-1.67477	-3.19268	0.000940293	yes
XLOC_006140	ANG,RNASE4	chr14:21152335-21168758	11.0114	3.47603	-1.66349	-3.16782	0.0314756	yes
XLOC_022472	DCAF12	chr9:34086380-34126771	15.7369	5.03463	-1.64419	-3.12572	0.00240065	yes
XLOC_023204	BEX4	chrX:102470019-102472128	45.0364	14.5181	-1.63324	-3.10209	0.00240065	yes
XLOC_005099	BCL7A	chr12:122459860-122499950	21.7427	7.08314	-1.61807	-3.06964	0.00473009	yes
XLOC_005239	CSDA	chr12:10851675-10875953	227.931	74.3621	-1.61596	-3.06515	0.000940293	yes
XLOC_013469	TOX2	chr20:42543491-42698254	20.7705	6.79965	-1.61101	-3.05466	0.000940293	yes
XLOC_008594	DBNDD1	chr16:90071278-90085937	7.42013	2.43302	-1.60869	-3.04975	0.0374755	yes
XLOC_001472	COL9A2	chr1:40766162-40782939	79.1779	26.0254	-1.60518	-3.04234	0.000940293	yes
XLOC_009899	SECTM1	chr17:80278899-80291921	19.1765	6.30602	-1.60454	-3.04099	0.00363264	yes
XLOC_001437	FAM176B	chr1:36787631-36789755	24.7181	8.1531	-1.60015	-3.03175	0.0131745	yes
XLOC_007828	SYT17	chr16:19179637-19278554	18.0194	5.96747	-1.59436	-3.01961	0.00240065	yes
XLOC_023845	L1CAM	chrX:153126970-153141399	7.93315	2.64909	-1.5824	-2.99468	0.00577622	yes
XLOC_016026	TBC1D1	chr4:37892704-38140796	69.275	23.1454	-1.58161	-2.99304	0.000940293	yes
XLOC_021090	KCNH2	chr7:150642043-150675402	5.41965	1.81496	-1.57826	-2.98609	0.0272452	yes
XLOC_011531	CEACAM1	chr19:43011457-43032661	15.6878	5.26155	-1.57608	-2.98159	0.000940293	yes
XLOC_008900	IGFBP4	chr17:38599675-38613982	127.292	43.4965	-1.54917	-2.92649	0.000940293	yes
XLOC_018888	AGPAT4	chr6:161551056-161695107	3.77019	1.29582	-1.54077	-2.9095	0.0250773	yes
XLOC_018664	KHDRBS2	chr6:62389864-62996100	6.77852	2.33856	-1.53535	-2.89859	0.0334088	yes
XLOC_021650	FGFR1	chr8:38268655-38326352	7.18815	2.48741	-1.53098	-2.88982	0.0150982	yes
XLOC_002661	DUSP5	chr10:112257624-112271302	18.1626	6.29189	-1.52941	-2.88668	0.00172628	yes
XLOC_007295	IGF1R	chr15:99192760-99507759	3.19491	1.11034	-1.52477	-2.87741	0.00526834	yes
XLOC_009767	AXIN2	chr17:63524682-63557740	6.99939	2.44122	-1.51962	-2.86716	0.0127929	yes
XLOC_013531	CASS4	chr20:54987167-55034396	8.66312	3.03873	-1.51142	-2.85091	0.00909797	yes
XLOC_018478	HLA-B	chr6:31321648-31324989	62.5209	22.0432	-1.50401	-2.8363	0.026283	yes
XLOC_007959	NOD2	chr16:50731049-50766987	18.3278	6.50389	-1.49466	-2.81798	0.000940293	yes
XLOC_001237	TNFRSF9	chr1:7975930-8003225	2.05806	0.736012	-1.48349	-2.79624	0.048805	yes
XLOC_021232	FZD3	chr8:28351721-28431785	2.1005	0.752299	-1.48135	-2.7921	0.00304408	yes
XLOC_005573	USP44	chr12:95910887-95945263	8.34574	2.99393	-1.479	-2.78755	0.00674067	yes
XLOC_023412	ARSD	chrX:2822010-2847416	6.41525	2.32842	-1.46215	-2.75519	0.00417447	yes
XLOC_022498	TPM2	chr9:35681989-35690053	25.0551	9.13989	-1.45486	-2.7413	0.0112566	yes
XLOC_011886	KLHL29	chr2:23608297-23931483	3.18249	1.16883	-1.44509	-2.7228	0.0379612	yes
XLOC_009102	MAP2K6	chr17:67410837-67538470	12.8537	4.7285	-1.44273	-2.71835	0.0275693	yes
XLOC_014940	IL17RB	chr3:53880576-53899827	10.852	4.00092	-1.43956	-2.71238	0.0124197	yes
XLOC_018052	SLC29A1	chr6:44187241-44201888	9.21422	3.39892	-1.43879	-2.71093	0.018969	yes
XLOC_009848	TIMP2	chr17:76849058-76921472	40.654	15.0668	-1.43203	-2.69826	0.000940293	yes
XLOC_005346	RAPGEF3	chr12:48128452-48152889	23.311	8.70098	-1.42176	-2.67912	0.00240065	yes
XLOC_014400	TSPO	chr22:43547519-43559248	107.467	40.4558	-1.40948	-2.65641	0.00674067	yes
XLOC_009954	TWSG1	chr18:9334764-9402418	9.34741	3.53291	-1.40371	-2.64581	0.00956428	yes
XLOC_000092	TNFRSF1B	chr1:12227059-12269277	170.612	64.5334	-1.4026	-2.64378	0.0309321	yes
XLOC_021648	PPAPDC1B	chr8:38120649-38126738	76.8083	29.2163	-1.39449	-2.62896	0.0127929	yes
XLOC_016875	SNX18	chr5:53813588-53842416	49.6005	18.9182	-1.39058	-2.62184	0.000940293	yes
XLOC_013186	CHPF	chr2:220403668-220408487	4.1812	1.59681	-1.38872	-2.61846	0.048805	yes
XLOC_009039	MSI2	chr17:55333930-55757299	87.6085	33.6041	-1.38243	-2.60707	0.000940293	yes
XLOC_004611	CCND2	chr12:4382901-4414522	18.9766	7.33061	-1.37222	-2.58869	0.000940293	yes
XLOC_022937	TLR7	chrX:12885201-12908480	16.0032	6.19799	-1.36849	-2.582	0.000940293	yes
XLOC_021126	ARHGEF10	chr8:1772148-1906807	3.0036	1.16512	-1.36621	-2.57792	0.0412545	yes
XLOC_018586	TREML2	chr6:41157551-41168925	19.5953	7.62844	-1.36105	-2.56872	0.0131745	yes
XLOC_003076	NPM3	chr10:103541081-103543170	17.5048	6.8375	-1.35621	-2.56012	0.044772	yes
XLOC_007873	IL4R	chr16:27325250-27376099	220.226	86.1459	-1.35413	-2.55643	0.0361186	yes
XLOC_014359	APOBEC3G	chr22:39473009-39483748	148.542	58.2111	-1.3515	-2.55177	0.000940293	yes
XLOC_008018	CKLF,CKLF-CMTM1,CMTM1	chr16:66586465-66613038	91.6725	35.9508	-1.35046	-2.54993	0.00240065	yes
XLOC_014711	LRRN1	chr3:3841120-3889387	6.47996	2.55153	-1.34462	-2.53963	0.0186006	yes
XLOC_012091	VAMP5	chr2:85811530-85820511	56.2291	22.1457	-1.34429	-2.53905	0.0127929	yes
XLOC_007472	MYO1E	chr15:59428167-59665071	16.3974	6.46337	-1.34311	-2.53698	0.000940293	yes
XLOC_004700	H2AFJ	chr12:14927269-14930936	10.6651	4.20838	-1.34155	-2.53423	0.00674067	yes
XLOC_022931	CLCN4	chrX:10124984-10205699	7.27406	2.87908	-1.33715	-2.52652	0.00363264	yes
XLOC_008261	ROGDI	chr16:4846968-4852674	11.9217	4.73678	-1.33161	-2.51683	0.033129	yes
XLOC_018520	HLA-DQB1	chr6:32627240-32634466	302.497	120.325	-1.32999	-2.51401	0.00473009	yes
XLOC_017642	ATOX1	chr5:151122382-151138210	132.631	53.218	-1.31743	-2.49222	0.00363264	yes
XLOC_013981	BACE2	chr21:42539727-42648524	9.90952	4.00436	-1.30724	-2.47468	0.048097	yes
XLOC_001333	LUZP1	chr1:23410515-23495351	15.062	6.11632	-1.30018	-2.4626	0.000940293	yes
XLOC_016464	APBB2	chr4:40812043-41216635	18.3283	7.52059	-1.28515	-2.43707	0.00909797	yes
XLOC_010995	LILRB4	chr19:55174123-55179846	22.9319	9.4408	-1.28037	-2.42901	0.0164974	yes
XLOC_018251	C6orf115	chr6:139349818-139364439	60.7764	25.1131	-1.27507	-2.42011	0.00722414	yes
XLOC_005072	PEBP1	chr12:118573869-118583390	292.28	120.957	-1.27286	-2.4164	0.000940293	yes
XLOC_017734	RNF130	chr5:179382473-179499109	85.3137	35.3872	-1.26955	-2.41086	0.000940293	yes
XLOC_015767	PFN2	chr3:149682690-149688741	18.2785	7.59166	-1.26766	-2.40771	0.0168625	yes
XLOC_022195	BSPRY	chr9:116111811-116133513	9.1027	3.7931	-1.26292	-2.39981	0.0366704	yes
XLOC_017816	LRRC16A	chr6:25279655-25620758	10.8389	4.53786	-1.25614	-2.38856	0.00999876	yes
XLOC_018384	MBOAT1	chr6:20100934-20212670	16.0826	6.77154	-1.24795	-2.37504	0.00722414	yes
XLOC_022327	RXRA	chr9:137218315-137332431	31.5512	13.3194	-1.24417	-2.36882	0.00417447	yes
XLOC_001135	SCCPDH	chr1:246887377-246931440	14.6722	6.23386	-1.23489	-2.35363	0.0135722	yes
XLOC_008780	LGALS9	chr17:25958173-25976586	66.9765	28.5385	-1.23075	-2.34689	0.000940293	yes
XLOC_015106	C3orf37	chr3:128997683-129024135	28.3785	12.1065	-1.22901	-2.34406	0.00770897	yes
XLOC_004357	UCP2	chr11:73685715-73693889	557.913	238.294	-1.2273	-2.34128	0.0147355	yes
XLOC_012216	DBI	chr2:120124503-120130122	279.542	120.582	-1.21305	-2.31827	0.00240065	yes
XLOC_016595	TSPAN5	chr4:99391517-99579812	6.36969	2.76425	-1.20433	-2.3043	0.0345256	yes
XLOC_006846	DEGS2	chr14:100612752-100626012	22.7647	9.88466	-1.20353	-2.30302	0.0328475	yes
XLOC_007023	GCHFR	chr15:41056284-41059911	55.9123	24.3425	-1.19969	-2.2969	0.017535	yes
XLOC_012570	SH3YL1	chr2:218135-264068	27.7924	12.1727	-1.19104	-2.28317	0.0086536	yes
XLOC_005372	TUBA1B	chr12:49521566-49525304	110.033	48.3369	-1.18674	-2.27638	0.000940293	yes
XLOC_010355	TNFSF9	chr19:6531009-6535939	20.7172	9.13067	-1.18203	-2.26896	0.0178861	yes
XLOC_002698	INPP5F	chr10:121485558-121588662	85.3433	37.6261	-1.18154	-2.26819	0.0168625	yes
XLOC_017252	GRK6	chr5:176853686-176883287	64.3945	28.4169	-1.18019	-2.26607	0.00240065	yes
XLOC_013064	SESTD1	chr2:179966418-180129350	12.2481	5.44515	-1.16952	-2.24937	0.000940293	yes
XLOC_021130	AGPAT5	chr8:6565877-6619021	52.929	23.6885	-1.15987	-2.23437	0.00363264	yes
XLOC_007933	ITGAX	chr16:31366508-31394318	59.4434	26.6109	-1.1595	-2.2338	0.00909797	yes
XLOC_005958	FLT3	chr13:28577410-28674729	21.1652	9.51562	-1.15333	-2.22427	0.0281291	yes
XLOC_011188	SH2D3A	chr19:6752172-6767523	11.6998	5.27513	-1.1492	-2.21791	0.0334088	yes
XLOC_009778	ABCA9	chr17:66970772-67057136	8.76904	3.96217	-1.14613	-2.21319	0.0405197	yes
XLOC_018702	SNHG5	chr6:86386724-86388451	274.973	124.345	-1.14494	-2.21137	0.00417447	yes
XLOC_003059	DNMBP	chr10:101635333-101769676	37.0118	16.7588	-1.14307	-2.2085	0.000940293	yes
XLOC_017891	HLA-A	chr6:29910246-29913661	82.2071	37.2301	-1.14279	-2.20808	0.0377058	yes
XLOC_018555	FKBP5	chr6:35541361-35704724	26.7551	12.2412	-1.12806	-2.18565	0.00526834	yes
XLOC_020303	CDK14	chr7:90338711-90839904	94.4807	43.7204	-1.11171	-2.16102	0.00956428	yes
XLOC_009779	ABCA6	chr17:67074846-67138015	49.5475	22.9797	-1.10845	-2.15614	0.00722414	yes
XLOC_021667	RNF170	chr8:42704779-42751866	15.3178	7.10485	-1.10833	-2.15596	0.0206366	yes
XLOC_005662	TESC	chr12:117476727-117537251	78.4738	36.4517	-1.10622	-2.15281	0.0253696	yes
XLOC_000035	PLCH2	chr1:2407753-2436964	9.00768	4.18982	-1.10427	-2.1499	0.026283	yes
XLOC_010611	LSR	chr19:35739558-35758867	76.4133	35.6605	-1.0995	-2.1428	0.00473009	yes
XLOC_004644	PTPN6	chr12:7055739-7070479	194.546	90.7939	-1.09944	-2.14272	0.0127929	yes
XLOC_009654	SKAP1	chr17:46210801-46507594	62.7255	29.3488	-1.09575	-2.13724	0.00816061	yes
XLOC_000764	SEMA4A	chr1:156119734-156147542	29.7201	14.0175	-1.08421	-2.12021	0.0182288	yes
XLOC_007026	SPINT1	chr15:41136245-41149853	24.7695	11.7291	-1.07847	-2.1118	0.011629	yes
XLOC_000009	ISG15	chr1:948846-949919	131.821	62.4693	-1.07736	-2.11017	0.0371974	yes
XLOC_000827	FCRLA	chr1:161676761-161684142	255.074	121.017	-1.0757	-2.10774	0.03899	yes
XLOC_014511	CHCHD10	chr22:24105207-24110141	69.5826	33.0537	-1.07391	-2.10513	0.0328475	yes
XLOC_012136	ZAP70	chr2:98330030-98356323	50.4319	24.0345	-1.06923	-2.09831	0.00816061	yes
XLOC_000203	CD52	chr1:26608772-26647014	2359.14	1124.38	-1.06913	-2.09817	0.0495289	yes
XLOC_016645	CAMK2D	chr4:114372187-114683083	28.8359	13.7657	-1.06679	-2.09477	0.0158167	yes
XLOC_005057	OAS1	chr12:113344738-113357712	114.487	54.7247	-1.06492	-2.09205	0.00674067	yes
XLOC_005705	PITPNM2	chr12:123468026-123594975	45.662	21.8887	-1.06081	-2.0861	0.00240065	yes
XLOC_018594	CCND3	chr6:41902670-42016610	122.398	59.1254	-1.04973	-2.07014	0.0154844	yes
XLOC_005906	ATP11A	chr13:113344642-113541482	23.6811	11.4419	-1.04941	-2.06968	0.011629	yes
XLOC_022087	TLE4	chr9:82186877-82341656	39.4378	19.1325	-1.04355	-2.06129	0.00304408	yes
XLOC_001412	MARCKSL1	chr1:32799439-32801834	56.606	27.5571	-1.03853	-2.05413	0.00417447	yes
XLOC_015040	CD200	chr3:112051915-112081658	73.4263	35.7744	-1.03737	-2.05248	0.00526834	yes
XLOC_007803	SNX29	chr16:12070601-12668146	20.1187	9.82688	-1.03373	-2.04731	0.00526834	yes
XLOC_019828	HLA-B	chr6_qbl_hap6:2615164-2618505	40.7552	19.9774	-1.02861	-2.04006	0.0412545	yes
XLOC_011685	NAPSB	chr19:50837056-50848005	501.344	245.796	-1.02834	-2.03968	0.00770897	yes
XLOC_008140	ZFPM1	chr16:88520013-88601574	25.7909	12.6851	-1.02373	-2.03317	0.00770897	yes
XLOC_004074	SVIP	chr11:22843597-22851382	44.1391	21.7269	-1.02258	-2.03155	0.0229035	yes
XLOC_016627	LEF1	chr4:108968700-109097586	87.6539	43.2861	-1.01791	-2.02498	0.0131745	yes
XLOC_017580	MZB1	chr5:138723256-138725605	78.3099	38.9821	-1.00638	-2.00886	0.0320296	yes
XLOC_006848	WARS	chr14:100800124-100842680	88.1726	43.9147	-1.00563	-2.00782	0.00363264	yes
XLOC_005608	CKAP4	chr12:106631658-106641713	58.8137	29.3736	-1.00163	-2.00226	0.00816061	yes
XLOC_020379	LRWD1	chr7:102105389-102119381	29.9468	60.1344	1.00579	2.00804	0.0235392	yes
XLOC_022172	LOC286367	chr9:107536632-107540045	5.27896	10.6166	1.008	2.01112	0.040033	yes
XLOC_012150	MAP4K4	chr2:102314164-102511152	32.9006	66.2019	1.00876	2.01218	0.0186006	yes
XLOC_016885	GAPT	chr5:57787329-57792185	14.6004	29.6722	1.0231	2.03228	0.0139672	yes
XLOC_011970	EML4	chr2:42396489-42559688	27.8948	56.9033	1.02852	2.03993	0.00770897	yes
XLOC_020507	EPHB6	chr7:142552791-142568847	13.4748	27.5278	1.03062	2.0429	0.00999876	yes
XLOC_011213	MYO1F	chr19:8585673-8642331	14.0226	28.6712	1.03185	2.04464	0.00999876	yes
XLOC_011505	NUMBL	chr19:41171811-41196556	4.49833	9.36977	1.05863	2.08295	0.0303751	yes
XLOC_008532	MLKL	chr16:74705752-74734789	5.72454	12.1156	1.08163	2.11643	0.0425748	yes
XLOC_000810	SLAMF7	chr1:160709076-160724601	13.2182	28.3365	1.10014	2.14375	0.00816061	yes
XLOC_012832	CD8A	chr2:87011727-87035519	14.5392	31.2583	1.10429	2.14993	0.0269407	yes
XLOC_012362	ITGAV	chr2:187454789-187545628	1.93263	4.1557	1.10452	2.15027	0.0452605	yes
XLOC_017840	BTN3A1	chr6:26402464-26415444	29.3051	63.0708	1.10582	2.15221	0.00363264	yes
XLOC_007368	RASGRP1	chr15:38780301-38857007	6.65182	14.4012	1.11437	2.165	0.0139672	yes
XLOC_017838	BTN3A2	chr6:26365397-26378548	31.6427	68.683	1.11808	2.17058	0.00172628	yes
XLOC_013247	HDAC4	chr2:239969863-240322643	1.77006	3.84859	1.12053	2.17427	0.033644	yes
XLOC_005749	SPATA13	chr13:24734860-24881212	6.22129	13.5573	1.12378	2.17917	0.00304408	yes
XLOC_001634	GBP5	chr1:89724633-89738544	6.65218	14.7873	1.15246	2.22293	0.0086536	yes
XLOC_014168	ITGB2	chr21:46305867-46349595	27.5601	61.4373	1.15654	2.22922	0.0306429	yes
XLOC_015389	SLC4A7	chr3:27414213-27498245	2.80867	6.27491	1.15971	2.23413	0.0247822	yes
XLOC_000537	S1PR1	chr1:101702304-101707076	50.3273	112.718	1.16331	2.23971	0.0135722	yes
XLOC_001633	GBP4	chr1:89646830-89664633	5.63923	12.6374	1.16413	2.24098	0.00240065	yes
XLOC_011125	GNG7	chr19:2511217-2702746	23.5592	52.946	1.16823	2.24736	0.00526834	yes
XLOC_012221	EPB41L5	chr2:120770603-120936697	2.629	5.91008	1.16866	2.24803	0.0226076	yes
XLOC_014148	SIK1	chr21:44834397-44847002	32.9612	74.6472	1.17932	2.2647	0.0226076	yes
XLOC_004456	CARD17,CASP1	chr11:104896236-104972158	20.2902	45.9675	1.17983	2.2655	0.0147355	yes
XLOC_006285	FUT8	chr14:65877309-66210839	5.00378	11.4129	1.18957	2.28085	0.0112566	yes
XLOC_012564	D2HGDH	chr2:242674029-242708231	7.65348	17.4852	1.19194	2.2846	0.00770897	yes
XLOC_015354	IQSEC1	chr3:12938718-13114617	14.2476	32.9677	1.21033	2.31391	0.00363264	yes
XLOC_012993	NR4A2	chr2:157180943-157189287	16.073	37.2806	1.21379	2.31946	0.0219725	yes
XLOC_007994	NLRC5	chr16:57050985-57117436	42.0285	98.3396	1.2264	2.33982	0.00304408	yes
XLOC_009340	PIK3R5	chr17:8782232-8869029	7.54508	17.6623	1.22707	2.34091	0.00626279	yes
XLOC_009257	CAMKK1	chr17:3763616-3796337	6.71319	15.77	1.23212	2.34912	0.00304408	yes
XLOC_015222	SKIL	chr3:170075472-170114637	19.1774	45.208	1.23717	2.35736	0.00417447	yes
XLOC_014038	SAMSN1	chr21:15857548-15955723	36.4882	86.1756	1.23985	2.36174	0.00304408	yes
XLOC_000007	KLHL17	chr1:895966-901099	3.8509	9.12057	1.24393	2.36843	0.0278586	yes
XLOC_022558	FAM108B1	chr9:74477367-74526148	6.44671	15.3591	1.25246	2.38247	0.0158167	yes
XLOC_009936	EMILIN2	chr18:2847027-2914090	10.6013	25.4022	1.2607	2.39612	0.00304408	yes
XLOC_020517	ZYX	chr7:143078359-143220540	26.1072	62.5706	1.26104	2.39668	0.000940293	yes
XLOC_016119	IL8	chr4:74606222-74609433	43.4478	104.228	1.26239	2.39893	0.0253696	yes
XLOC_004000	GVINP1	chr11:6734380-6743110	9.85371	23.7246	1.26764	2.40767	0.000940293	yes
XLOC_000811	LY9	chr1:160765927-160798045	74.8127	181.132	1.27569	2.42115	0.00722414	yes
XLOC_009372	TNFRSF13B	chr17:16842397-16875402	66.8963	162.395	1.27951	2.42757	0.0112566	yes
XLOC_009898	CD7	chr17:80272745-80275480	11.4488	27.8202	1.28093	2.42996	0.0405197	yes
XLOC_014791	CMTM7	chr3:32433162-32496333	17.6446	43.0669	1.28735	2.44079	0.011629	yes
XLOC_010054	ZNF532	chr18:56530060-56653709	4.50783	11.0187	1.28945	2.44435	0.000940293	yes
XLOC_009472	CCL5	chr17:34198495-34207377	44.7726	109.653	1.29226	2.44911	0.00577622	yes
XLOC_011653	SLC6A16	chr19:49792891-49828474	3.6091	8.89654	1.3016	2.46502	0.0171598	yes
XLOC_004513	CD3D	chr11:118209788-118213459	15.9992	39.448	1.30195	2.46562	0.0364211	yes
XLOC_006828	SERPINA1	chr14:94843083-94857029	4.52001	11.314	1.32371	2.50309	0.0295421	yes
XLOC_001630	GBP1	chr1:89517986-89531043	2.84997	7.14921	1.32684	2.50853	0.039774	yes
XLOC_003310	PDE3B	chr11:14665268-14893604	5.13862	12.9463	1.33308	2.5194	0.0186006	yes
XLOC_007764	IL32	chr16:3115312-3119668	12.4726	31.4671	1.33508	2.52289	0.0361186	yes
XLOC_022213	GSN	chr9:124030379-124095120	9.02056	22.9911	1.34978	2.54873	0.00363264	yes
XLOC_000609	CD2	chr1:117297085-117311851	11.7949	30.1392	1.35348	2.55528	0.0131745	yes
XLOC_020665	OSBPL3	chr7:24836163-25019760	5.73003	14.7336	1.3625	2.5713	0.000940293	yes
XLOC_009463	SLFN11	chr17:33677328-33700720	5.89456	15.3166	1.37764	2.59843	0.000940293	yes
XLOC_003752	DYNC2H1	chr11:102980159-103350591	0.364794	0.949972	1.3808	2.60413	0.0471461	yes
XLOC_011156	SEMA6B	chr19:4542599-4559771	2.9009	7.57026	1.38384	2.60962	0.0405197	yes
XLOC_006807	GPR68	chr14:91698875-91720224	2.20582	5.81102	1.39748	2.63441	0.0405197	yes
XLOC_001837	S100A8	chr1:153362507-153363664	30.6892	81.3707	1.40678	2.65145	0.0203123	yes
XLOC_021957	CD274	chr9:5450502-5470567	1.63927	4.35007	1.40799	2.65367	0.0342393	yes
XLOC_002183	DUSP10	chr1:221874763-221915516	8.05326	21.4283	1.41187	2.66082	0.0086536	yes
XLOC_007200	DNAJA4	chr15:78556486-78574538	5.32244	14.409	1.43681	2.70722	0.00363264	yes
XLOC_007887	LAT	chr16:28996146-29002104	9.02836	24.4634	1.43809	2.70962	0.00577622	yes
XLOC_001382	PTAFR	chr1:28473676-28520447	3.19468	8.65802	1.43837	2.71014	0.00526834	yes
XLOC_022076	ANXA1	chr9:75766780-75785307	29.1845	79.5299	1.4463	2.72508	0.00417447	yes
XLOC_000720	S100A9	chr1:153330329-153333503	57.5908	157.441	1.4509	2.73379	0.00304408	yes
XLOC_022693	ZFP37	chr9:115804173-115818996	2.64567	7.24379	1.45311	2.73798	0.0241637	yes
XLOC_006358	GPR65	chr14:88471467-88481155	3.84186	10.5563	1.45823	2.74771	0.000940293	yes
XLOC_020255	CLIP2	chr7:73703804-73820273	1.71103	4.70234	1.45851	2.74824	0.0120223	yes
XLOC_007135	SMAD3	chr15:67358194-67487533	6.16373	16.9411	1.45865	2.74851	0.0108647	yes
XLOC_020185	UPP1	chr7:48128354-48148330	4.33034	11.9827	1.4684	2.76715	0.0358728	yes
XLOC_017482	GLRX	chr5:95149552-95158577	6.51093	18.2237	1.48488	2.79894	0.0256644	yes
XLOC_002063	FAM129A	chr1:184760165-184943682	1.84387	5.16985	1.48739	2.80381	0.0150982	yes
XLOC_010797	C5AR1	chr19:47813103-47825327	4.21343	11.8226	1.48848	2.80593	0.0127929	yes
XLOC_017633	ZNF300	chr5:150273953-150284545	2.48454	7.02169	1.49884	2.82615	0.0317298	yes
XLOC_006811	TC2N	chr14:92246266-92333880	3.53824	10.022	1.50207	2.83249	0.000940293	yes
XLOC_006268	PRKCH	chr14:61788514-62017698	4.80954	13.6665	1.50668	2.84155	0.000940293	yes
XLOC_001949	SLAMF1	chr1:160579890-160617081	7.44853	21.4105	1.52329	2.87446	0.00577622	yes
XLOC_007591	BCL2A1	chr15:80253231-80263643	17.2112	49.6033	1.52709	2.88204	0.00417447	yes
XLOC_003804	CD3E	chr11:118175294-118186890	15.0685	43.4916	1.5292	2.88626	0.000940293	yes
XLOC_005661	HRK	chr12:117299026-117319232	12.0756	34.9027	1.53124	2.89034	0.0430239	yes
XLOC_023501	CFP	chrX:47483611-47489704	3.97292	11.6177	1.54806	2.92424	0.0325525	yes
XLOC_001907	SH2D2A	chr1:156776034-156851642	5.61668	16.4385	1.54929	2.92673	0.0250773	yes
XLOC_008194	CCDC154	chr16:1484388-1494490	2.08297	6.13813	1.55916	2.94682	0.029799	yes
XLOC_015436	CCR1	chr3:46243199-46249832	3.91687	11.5476	1.55981	2.94815	0.0283861	yes
XLOC_005439	ZNF385A	chr12:54762919-54785083	2.44904	7.23959	1.56369	2.95609	0.017535	yes
XLOC_003487	MS4A7	chr11:60145957-60163426	5.40284	16.0216	1.56823	2.96541	0.00577622	yes
XLOC_021258	ADAM9	chr8:38854504-38962779	2.51981	7.5193	1.57729	2.98409	0.0124197	yes
XLOC_015071	CD86	chr3:121774208-121839988	9.62158	28.7412	1.57877	2.98715	0.000940293	yes
XLOC_007450	MYO5C	chr15:52484514-52587995	1.13624	3.3958	1.57948	2.98862	0.0086536	yes
XLOC_013610	SRXN1	chr20:627267-633890	3.34468	10.0099	1.58149	2.99279	0.00999876	yes
XLOC_004368	ARRB1	chr11:74971165-75062875	0.838022	2.51352	1.58465	2.99935	0.0203123	yes
XLOC_012397	CASP10	chr2:202047620-202094129	1.7352	5.20555	1.58495	2.99997	0.0158167	yes
XLOC_012326	ITGA6	chr2:173292313-173371181	0.746248	2.25047	1.5925	3.01571	0.0244542	yes
XLOC_005703	VPS37B	chr12:123349874-123380712	11.4125	34.4765	1.595	3.02095	0.0350689	yes
XLOC_011727	ZNF577	chr19:52359055-52391229	7.544	22.8841	1.60094	3.03341	0.0171598	yes
XLOC_013695	CST3	chr20:23614293-23618574	8.96113	27.1982	1.60176	3.03513	0.033644	yes
XLOC_000921	RGL1	chr1:183605207-183897666	2.08243	6.39221	1.61804	3.06958	0.0222751	yes
XLOC_003837	SORL1	chr11:121322911-121504471	4.93536	15.2125	1.62403	3.08235	0.000940293	yes
XLOC_020557	GIMAP4	chr7:150264457-150271041	9.05519	28.0072	1.62898	3.09294	0.000940293	yes
XLOC_003805	CD3G	chr11:118215058-118224497	3.02918	9.37635	1.6301	3.09534	0.0497554	yes
XLOC_001986	CD247	chr1:167399876-167487847	10.9233	34.1585	1.64483	3.12711	0.000940293	yes
XLOC_015028	TRAT1	chr3:108541630-108573714	2.24199	7.05349	1.65356	3.14609	0.04027	yes
XLOC_016941	F2R	chr5:76011867-76031595	2.26291	7.12015	1.65373	3.14646	0.00626279	yes
XLOC_021088	GIMAP6	chr7:150322463-150329736	3.98459	12.5524	1.65547	3.15026	0.00172628	yes
XLOC_022756	FAM129B	chr9:130267617-130341268	2.45557	7.75851	1.65972	3.15955	0.00956428	yes
XLOC_000818	FCER1G	chr1:161185086-161189038	32.8626	104.181	1.66458	3.17021	0.00473009	yes
XLOC_001972	SH2D1B	chr1:162365055-162381928	1.83897	5.84872	1.66923	3.18045	0.0469633	yes
XLOC_009466	SLFN12L	chr17:33801941-33814758	1.56755	4.98805	1.66997	3.18208	0.0366704	yes
XLOC_005615	CMKLR1	chr12:108681820-108733094	0.822264	2.62046	1.67214	3.18687	0.0493094	yes
XLOC_012860	SEMA4C	chr2:97525472-97535735	0.870265	2.79217	1.68186	3.20841	0.039774	yes
XLOC_016822	ANKRD33B	chr5:10564434-10657928	2.29173	7.35935	1.68314	3.21126	0.000940293	yes
XLOC_005232	KLRC4,KLRC4-KLRK1,KLRK1	chr12:10524951-10562745	10.062	32.3275	1.68385	3.21284	0.00240065	yes
XLOC_010191	SMAD7	chr18:46446222-46477081	7.87814	25.3302	1.68493	3.21525	0.0108647	yes
XLOC_004096	ABTB2	chr11:34172533-34379555	1.03188	3.32522	1.68817	3.22248	0.0244542	yes
XLOC_000916	NPL	chr1:182758583-182799519	1.72492	5.56176	1.68901	3.22435	0.0387263	yes
XLOC_013773	MAFB	chr20:39314516-39317876	4.37721	14.1679	1.69454	3.23674	0.00577622	yes
XLOC_019715	HLA-A	chr6_qbl_hap6:1203024-1206454	5.96618	19.4654	1.70603	3.26262	0.0104252	yes
XLOC_012764	AAK1	chr2:69685126-69870977	0.430023	1.40324	1.70627	3.26316	0.000940293	yes
XLOC_005966	LINC00426	chr13:30914406-30948036	3.90291	12.7497	1.70784	3.26671	0.0143772	yes
XLOC_014697	PLXNB2	chr22:50713407-50746001	5.40766	17.6826	1.70925	3.26991	0.000940293	yes
XLOC_006843	BCL11B	chr14:99635624-99737822	0.934411	3.05726	1.71011	3.27186	0.0086536	yes
XLOC_011872	LPIN1	chr2:11886739-11967533	3.23757	10.5948	1.71038	3.27247	0.000940293	yes
XLOC_004431	SESN3	chr11:94906132-94964246	75.164	246.236	1.71193	3.27599	0.000940293	yes
XLOC_008987	TBKBP1	chr17:45772629-45789429	2.87435	9.41777	1.71215	3.27649	0.00172628	yes
XLOC_017702	HK3	chr5:176237559-176326333	1.11857	3.66844	1.71351	3.27958	0.045039	yes
XLOC_006519	TNFAIP2	chr14:103592663-103603776	2.73568	9.01911	1.72108	3.29683	0.0108647	yes
XLOC_013849	PMEPA1	chr20:56223447-56286592	4.32237	14.2677	1.72286	3.3009	0.0347854	yes
XLOC_015033	CD96	chr3:111260925-111371206	2.9335	9.69215	1.72419	3.30395	0.000940293	yes
XLOC_002776	PRKCQ	chr10:6469104-6622254	1.36242	4.50662	1.72588	3.30782	0.0320296	yes
XLOC_000923	C1orf21	chr1:184356149-184598155	0.37473	1.24152	1.72819	3.31312	0.0235392	yes
XLOC_004974	PLXNC1	chr12:94542498-94701451	2.95439	9.79487	1.72917	3.31537	0.00172628	yes
XLOC_018180	MARCKS	chr6:114178526-114184652	7.83411	25.9985	1.73059	3.31864	0.000940293	yes
XLOC_011873	TRIB2	chr2:12856997-12882858	3.2754	10.9417	1.7401	3.34058	0.00304408	yes
XLOC_003309	SPON1	chr11:13984183-14289679	0.563278	1.88975	1.74627	3.3549	0.0269407	yes
XLOC_005531	PHLDA1	chr12:76419226-76425556	0.912143	3.07411	1.75283	3.37019	0.0196656	yes
XLOC_000611	CD101	chr1:117544371-117579167	1.06732	3.63112	1.76643	3.40211	0.0377058	yes
XLOC_012681	CYP1B1	chr2:38294745-38303323	5.09334	17.3399	1.76741	3.40442	0.00722414	yes
XLOC_008448	CCDC102A	chr16:57546089-57570477	1.33599	4.56853	1.77382	3.41958	0.0244542	yes
XLOC_007630	HAPLN3	chr15:89420518-89438770	1.58623	5.43178	1.77583	3.42435	0.0457377	yes
XLOC_016535	CXCL5	chr4:74861358-74864416	28.8558	99.1813	1.78121	3.43714	0.0259879	yes
XLOC_005384	LIMA1	chr12:50569562-50677353	0.872135	3.00261	1.78359	3.44282	0.0395207	yes
XLOC_011761	LILRB3	chr19:54720146-54726959	0.976706	3.37752	1.78997	3.45808	0.0490497	yes
XLOC_020555	GIMAP8	chr7:150147961-150176483	1.7293	5.99115	1.79265	3.46451	0.00240065	yes
XLOC_004396	DLG2	chr11:83166055-85338314	0.330789	1.15235	1.8006	3.48365	0.0435407	yes
XLOC_007282	SLCO3A1	chr15:92396937-92715665	0.960613	3.35087	1.80251	3.48827	0.0420496	yes
XLOC_013730	SNTA1	chr20:31995762-32031698	2.12462	7.4298	1.80612	3.49701	0.0127929	yes
XLOC_010903	FPR3	chr19:52298410-52329334	5.97053	21.0061	1.81487	3.51828	0.011629	yes
XLOC_018047	VEGFA	chr6:43737945-43754223	2.86301	10.0743	1.81507	3.51877	0.00363264	yes
XLOC_017182	ITK	chr5:156607906-156682109	4.93901	17.4	1.8168	3.52299	0.000940293	yes
XLOC_006744	ACTN1	chr14:69340839-69446083	1.61577	5.74577	1.83028	3.55606	0.0168625	yes
XLOC_016848	IL7R	chr5:35856990-35876923	16.0335	57.746	1.84864	3.60161	0.000940293	yes
XLOC_013393	HCK	chr20:30639990-30689657	9.92095	36.0762	1.8625	3.63637	0.000940293	yes
XLOC_014089	TIAM1	chr21:32490735-32931290	0.562732	2.05049	1.86545	3.64382	0.0289991	yes
XLOC_004834	HOXC4,HOXC5,HOXC6	chr12:54410641-54449814	2.61683	9.56239	1.86955	3.65419	0.0182288	yes
XLOC_002319	LOC439949	chr10:6622386-6627323	1.003	3.66625	1.86998	3.65528	0.0430239	yes
XLOC_001466	HPCAL4	chr1:40144644-40157089	0.506924	1.85614	1.87246	3.66156	0.040033	yes
XLOC_010114	EPB41L3	chr18:5392387-5543986	2.53281	9.27729	1.87297	3.66286	0.00304408	yes
XLOC_003025	MYOF	chr10:95066185-95242074	0.48368	1.77393	1.87482	3.66756	0.0405197	yes
XLOC_017404	PDE4D	chr5:58264865-59843484	1.04947	3.87419	1.88423	3.69156	0.00674067	yes
XLOC_015390	EOMES	chr3:27757885-27763785	1.81154	6.69342	1.88553	3.69489	0.00722414	yes
XLOC_001967	FCGR3A	chr1:161511550-161520413	5.9056	21.8257	1.88587	3.69576	0.00172628	yes
XLOC_015648	ZBTB20	chr3:114056946-114866127	0.457202	1.69871	1.89354	3.71546	0.0250773	yes
XLOC_015823	TNIK	chr3:170780291-171178197	0.99386	3.69407	1.8941	3.7169	0.0347854	yes
XLOC_023276	SH2D1A	chrX:123480131-123507010	1.87219	6.98606	1.89975	3.73149	0.00674067	yes
XLOC_013689	CD93	chr20:23059992-23066977	0.559509	2.09302	1.90336	3.74083	0.0253696	yes
XLOC_017529	ACSL6	chr5:131285666-131347761	0.162365	0.607782	1.90431	3.7433	0.0350689	yes
XLOC_000192	MAN1C1	chr1:25943958-26111258	1.11123	4.15972	1.90433	3.74335	0.0108647	yes
XLOC_007640	ANPEP	chr15:90328125-90358072	8.52184	31.979	1.90789	3.7526	0.00172628	yes
XLOC_007010	THBS1	chr15:39873279-39889668	31.8741	120.193	1.9149	3.77088	0.00363264	yes
XLOC_002774	IL2RA	chr10:6052656-6104333	17.7731	67.246	1.91975	3.78357	0.000940293	yes
XLOC_013160	TNS1	chr2:218664511-218808796	0.32326	1.22851	1.92615	3.8004	0.0250773	yes
XLOC_012606	FAM49A	chr2:16730729-16847134	8.03625	30.746	1.9358	3.8259	0.000940293	yes
XLOC_012868	MGAT4A	chr2:99235568-99347589	1.85806	7.14725	1.94359	3.84662	0.000940293	yes
XLOC_000789	MNDA	chr1:158801167-158819270	8.4024	32.4392	1.94886	3.86069	0.00172628	yes
XLOC_020556	GIMAP7	chr7:150211944-150218161	12.4346	48.0137	1.94909	3.86131	0.000940293	yes
XLOC_007445	DMXL2	chr15:51739920-51914967	1.13092	4.37349	1.95129	3.8672	0.00240065	yes
XLOC_002324	GATA3	chr10:8096666-8117164	1.15075	4.46277	1.95536	3.87813	0.0158167	yes
XLOC_009575	JUP	chr17:39910858-39942964	1.36549	5.30297	1.95738	3.88356	0.0356063	yes
XLOC_015459	PFKFB4	chr3:48555116-48594227	1.18815	4.61689	1.95821	3.8858	0.00816061	yes
XLOC_007329	ATP10A	chr15:25923859-26108349	0.443006	1.73329	1.96812	3.91258	0.0244542	yes
XLOC_012353	ITGA4	chr2:182321618-182521834	4.85469	18.998	1.9684	3.91334	0.000940293	yes
XLOC_020559	GIMAP1,GIMAP1-GIMAP5,GIMAP5	chr7:150413644-150440737	9.70018	38.0477	1.97172	3.92235	0.000940293	yes
XLOC_001232	PLEKHG5,TNFRSF25	chr1:6521213-6580069	5.66987	22.2928	1.97519	3.9318	0.0108647	yes
XLOC_020352	PILRA	chr7:99971067-99997722	4.89364	19.3099	1.98036	3.94592	0.00816061	yes
XLOC_018709	CNR1	chr6:88849584-88875767	2.71583	10.7642	1.98678	3.96351	0.000940293	yes
XLOC_007478	RORA	chr15:60780482-61521502	1.20209	4.77488	1.98992	3.97215	0.000940293	yes
XLOC_005202	CD163	chr12:7623411-7656414	3.45547	13.7921	1.99689	3.99139	0.0147355	yes
XLOC_016939	IQGAP2	chr5:75699148-76003957	3.61748	14.5183	2.00481	4.01336	0.000940293	yes
XLOC_016590	GPRIN3	chr4:90165428-90229161	1.07984	4.34722	2.00928	4.02581	0.00172628	yes
XLOC_014278	MIAT	chr22:27053445-27072440	3.92037	15.7876	2.00973	4.02707	0.000940293	yes
XLOC_016676	SLC7A11	chr4:138948576-139163503	1.36785	5.51006	2.01016	4.02827	0.00363264	yes
XLOC_014865	CCR5	chr3:46411632-46417697	2.35239	9.51854	2.01661	4.04632	0.000940293	yes
XLOC_003488	MS4A14	chr11:60163486-60185228	0.914898	3.76003	2.03906	4.10978	0.0086536	yes
XLOC_012538	RAMP1	chr2:238768186-238820755	12.9011	53.0609	2.04016	4.11291	0.011629	yes
XLOC_020713	AOAH	chr7:36552548-36764154	3.46531	14.2783	2.04276	4.12033	0.000940293	yes
XLOC_014654	NFAM1	chr22:42776413-42828401	0.477538	1.98639	2.05646	4.15964	0.0203123	yes
XLOC_013990	UBASH3A	chr21:43823970-43867790	0.860562	3.59132	2.06117	4.17325	0.0203123	yes
XLOC_013973	ETS2	chr21:40177230-40196878	1.29653	5.41314	2.06181	4.1751	0.00909797	yes
XLOC_011879	GEN1	chr2:17935176-17966632	7.15355	29.91	2.0639	4.18115	0.000940293	yes
XLOC_017763	FAM50B	chr6:3849631-3851551	1.73761	7.33481	2.07766	4.22122	0.0314756	yes
XLOC_022827	FCN1	chr9:137801430-137809806	12.9487	54.7896	2.08109	4.23127	0.000940293	yes
XLOC_012412	CD28	chr2:204571197-204603636	1.18375	5.02292	2.08516	4.24322	0.000940293	yes
XLOC_012156	IL18RAP	chr2:103035253-103069024	1.09132	4.6322	2.08563	4.2446	0.0309321	yes
XLOC_020090	AHR	chr7:17338275-17385775	1.09294	4.67488	2.09672	4.27736	0.000940293	yes
XLOC_021742	PAG1	chr8:81880045-82024303	0.573675	2.4618	2.10141	4.29129	0.000940293	yes
XLOC_020856	CDK6	chr7:92234234-92465941	0.319437	1.37096	2.10159	4.29182	0.0108647	yes
XLOC_012459	CYP27A1	chr2:219646471-219680016	2.75787	11.8984	2.10914	4.31434	0.0150982	yes
XLOC_014864	CCR2	chr3:46395234-46402413	1.05362	4.56276	2.11455	4.33055	0.0199843	yes
XLOC_012231	MYO7B	chr2:128293377-128395303	0.433861	1.90116	2.13158	4.38197	0.0164974	yes
XLOC_002924	ANK3	chr10:61786055-62493284	0.145083	0.653731	2.17182	4.50591	0.0269407	yes
XLOC_022648	CORO2A	chr9:100883256-100954956	0.38793	1.75587	2.17832	4.52626	0.00816061	yes
XLOC_012002	EML6	chr2:54952148-55199156	2.00991	9.15148	2.18687	4.55317	0.000940293	yes
XLOC_005222	DDX12P	chr12:9570286-9600768	1.2608	5.74548	2.18809	4.55702	0.00240065	yes
XLOC_010680	PLEKHG2	chr19:39903749-39919055	11.6603	53.5858	2.20025	4.59559	0.000940293	yes
XLOC_012126	NCAPH	chr2:97001483-97041274	0.1415	0.650305	2.20031	4.59578	0.0430239	yes
XLOC_006539	PLD4	chr14:105391186-105399573	1.74357	8.05835	2.20844	4.62175	0.00626279	yes
XLOC_014006	TRPM2	chr21:45773483-45862964	0.27387	1.26684	2.20967	4.62569	0.0339516	yes
XLOC_014794	CCR4	chr3:32993065-32996403	2.05822	9.5365	2.21206	4.63336	0.0143772	yes
XLOC_018184	DSE	chr6:116601282-116759442	4.21302	19.5347	2.21311	4.63674	0.000940293	yes
XLOC_010326	EBI3	chr19:4229539-4237524	1.87368	8.73778	2.22139	4.66343	0.0423056	yes
XLOC_004885	LRP1	chr12:57522281-57607125	0.649749	3.03496	2.22372	4.67096	0.000940293	yes
XLOC_001014	LOC148696	chr1:207991723-207995941	0.168859	0.791399	2.22858	4.68672	0.0495289	yes
XLOC_014267	KIAA1671	chr22:25423940-25593415	0.144457	0.680576	2.23611	4.71125	0.0186006	yes
XLOC_004920	IRAK3	chr12:66582977-66648394	0.484574	2.2938	2.24295	4.73364	0.0124197	yes
XLOC_021553	FAM167A	chr8:11197145-11324276	2.39163	11.3279	2.24382	4.7365	0.000940293	yes
XLOC_022098	DAPK1	chr9:90112755-90323549	0.706303	3.353	2.2471	4.74728	0.0104252	yes
XLOC_016408	AFAP1	chr4:7755816-7941653	0.113292	0.541072	2.25578	4.77592	0.0478645	yes
XLOC_009002	ABI3	chr17:47283595-47300587	3.01318	14.4411	2.26082	4.79264	0.00304408	yes
XLOC_017360	FYB	chr5:39105353-39270759	3.23985	15.5292	2.26099	4.7932	0.000940293	yes
XLOC_020623	CYTH3	chr7:6201411-6312242	1.01585	4.87109	2.26156	4.7951	0.00172628	yes
XLOC_017591	CD14	chr5:140011312-140013286	10.9821	52.7201	2.2632	4.80055	0.000940293	yes
XLOC_016719	FAM198B	chr4:159045731-159094202	0.456596	2.20659	2.27283	4.8327	0.0437831	yes
XLOC_006056	TBC1D4	chr13:75858808-76056250	0.898826	4.34447	2.27307	4.83351	0.000940293	yes
XLOC_013154	MREG	chr2:216807313-216878346	0.647621	3.14116	2.27807	4.85029	0.016139	yes
XLOC_002318	LOC399715	chr10:6319649-6377937	0.318154	1.55005	2.28451	4.87199	0.0229035	yes
XLOC_011412	CEBPA	chr19:33790839-33793430	0.90381	4.45538	2.30146	4.92956	0.00956428	yes
XLOC_009949	PTPRM	chr18:7567313-8406859	0.136174	0.675589	2.31069	4.9612	0.0353639	yes
XLOC_017424	NAIP	chr5:70264309-70320941	0.0886706	0.441665	2.31642	4.98095	0.048805	yes
XLOC_012357	DUSP19	chr2:183943286-183964722	0.223429	1.13746	2.34792	5.0909	0.0306429	yes
XLOC_023000	CYBB	chrX:37639269-37672714	20.0401	103.322	2.36618	5.15574	0.000940293	yes
XLOC_022081	GCNT1	chr9:79056581-79122332	0.308296	1.59306	2.36941	5.1673	0.00999876	yes
XLOC_021619	C8orf80	chr8:27879480-27941388	0.66199	3.43689	2.37623	5.19178	0.0124197	yes
XLOC_018598	TRERF1	chr6:42192668-42419783	0.412556	2.15347	2.384	5.21982	0.00363264	yes
XLOC_009252	TRPV3	chr17:3416485-3461289	1.48232	7.81284	2.39799	5.27068	0.000940293	yes
XLOC_022938	TLR8	chrX:12920935-12961419	0.865329	4.59021	2.40724	5.30459	0.00417447	yes
XLOC_008350	SULT1A1	chr16:28616907-28634907	0.656462	3.50515	2.41669	5.33945	0.0219725	yes
XLOC_016903	MAST4	chr5:65892175-66465423	1.43328	7.69329	2.42428	5.36761	0.0392729	yes
XLOC_016825	FAM105A	chr5:14581890-14616287	0.370296	2.02115	2.44843	5.45822	0.00473009	yes
XLOC_014367	GRAP2	chr22:40297085-40367384	1.70186	9.3535	2.45839	5.49603	0.00674067	yes
XLOC_006058	KCTD12	chr13:77454303-77460540	1.13986	6.27984	2.46187	5.5093	0.000940293	yes
XLOC_016125	EREG	chr4:75230859-75254477	0.758913	4.18892	2.46457	5.51962	0.00626279	yes
XLOC_020828	FGL2	chr7:76751933-76924521	3.2648	18.0345	2.46569	5.52391	0.00577622	yes
XLOC_020289	CD36	chr7:80231503-80308593	1.96465	10.8894	2.47058	5.54267	0.0135722	yes
XLOC_006983	APBA2	chr15:29213839-29410516	0.588353	3.28864	2.48274	5.58958	0.00674067	yes
XLOC_000823	HSPA6	chr1:161494035-161496687	1.19822	6.75034	2.49407	5.63365	0.00363264	yes
XLOC_006727	ESR2	chr14:64693750-64805268	0.708263	4.05378	2.51691	5.72355	0.00770897	yes
XLOC_021053	CLEC5A	chr7:141627156-141646783	1.79351	10.306	2.52263	5.74629	0.000940293	yes
XLOC_004929	LYZ	chr12:69742133-69748013	52.2811	300.688	2.52391	5.75139	0.000940293	yes
XLOC_016967	VCAN	chr5:82767492-82878122	0.976797	5.64716	2.5314	5.78132	0.000940293	yes
XLOC_011756	OSCAR	chr19:54597932-54604148	0.672098	3.89046	2.5332	5.78854	0.0171598	yes
XLOC_021917	OPLAH	chr8:145106166-145115584	0.324617	1.87939	2.53346	5.78959	0.0104252	yes
XLOC_017660	EBF1	chr5:158122922-158526788	2.01529	11.696	2.53696	5.80365	0.00674067	yes
XLOC_014021	COL18A1	chr21:46825096-46933634	9.33356	54.289	2.54016	5.81654	0.00240065	yes
XLOC_017519	ZNF608	chr5:123972609-124080805	0.434352	2.57193	2.56591	5.92128	0.0317298	yes
XLOC_021696	ASPH	chr8:62200524-62627199	0.414788	2.49611	2.58923	6.01777	0.00304408	yes
XLOC_004632	CD4	chr12:6898637-6929976	3.46062	20.9226	2.59596	6.04591	0.000940293	yes
XLOC_021594	EGR3	chr8:22545173-22550815	2.14203	13.1885	2.62223	6.15701	0.000940293	yes
XLOC_015891	APOD	chr3:195295572-195311076	9.4275	58.0538	2.62244	6.15791	0.000940293	yes
XLOC_017625	CSF1R	chr5:149432853-149492935	4.08522	25.4726	2.64046	6.2353	0.000940293	yes
XLOC_012330	CDCA7	chr2:174219560-174233718	0.238028	1.48726	2.64345	6.24824	0.017535	yes
XLOC_021154	CLDN23	chr8:8559665-8561617	1.15882	7.24215	2.64376	6.24958	0.00473009	yes
XLOC_007187	NEIL1	chr15:75639330-75647592	5.29047	33.1717	2.64848	6.27006	0.000940293	yes
XLOC_020133	FAM188B,INMT	chr7:30791750-30932002	0.0895359	0.564874	2.65739	6.30891	0.0206366	yes
XLOC_017507	TRIM36	chr5:114460458-114516243	0.158895	1.00486	2.66085	6.32406	0.0120223	yes
XLOC_009344	GAS7	chr17:9813925-10101868	0.843091	5.38399	2.67492	6.38603	0.000940293	yes
XLOC_000020	TAS1R3	chr1:1266725-1269844	0.476282	3.06279	2.68496	6.43063	0.00240065	yes
XLOC_007308	HERC2P3	chr15:20613649-20711433	0.0901146	0.579532	2.68505	6.43103	0.0345256	yes
XLOC_003856	ROBO3	chr11:124735304-124751370	0.0582722	0.375393	2.68752	6.44205	0.032262	yes
XLOC_015654	CD80	chr3:119243139-119278481	1.36118	8.83486	2.69835	6.49059	0.00240065	yes
XLOC_021380	SDC2	chr8:97505881-97624037	1.11243	7.22488	2.69926	6.49469	0.00626279	yes
XLOC_001057	FAM177B	chr1:222910557-222924002	0.780744	5.0749	2.70046	6.50009	0.0108647	yes
XLOC_011232	OLFM2	chr19:9964393-10047070	0.100167	0.651832	2.70209	6.50744	0.0469633	yes
XLOC_007297	SYNM	chr15:99645285-99675800	0.240518	1.59146	2.72614	6.61683	0.0131745	yes
XLOC_000610	PTGFRN	chr1:117452688-117532972	0.167929	1.12568	2.74487	6.70329	0.0295421	yes
XLOC_012359	ZNF804A	chr2:185463092-185804214	0.596277	4.10051	2.78175	6.87686	0.00473009	yes
XLOC_005332	NELL2	chr12:44902057-45307711	1.61994	11.1409	2.78185	6.87734	0.000940293	yes
XLOC_009863	AATK	chr17:79008946-79156964	0.928262	6.43095	2.79243	6.92796	0.0377058	yes
XLOC_008003	GPR114	chr16:57576600-57611100	0.478073	3.33384	2.80188	6.97349	0.00626279	yes
XLOC_013190	EPHA4	chr2:222282746-222437010	0.354979	2.51781	2.82637	7.09287	0.00526834	yes
XLOC_016169	SPP1	chr4:88896801-88904563	1.8736	13.3068	2.82829	7.10232	0.00626279	yes
XLOC_015093	PODXL2	chr3:127348038-127391652	0.276898	1.96974	2.83058	7.1136	0.00770897	yes
XLOC_000476	PRKACB	chr1:84543744-84704181	3.54276	25.4771	2.84626	7.19134	0.000940293	yes
XLOC_017126	PCDHGA1,PCDHGA10,PCDHGA11,PCDHGA12,PCDHGA2,PCDHGA3,PCDHGA4,PCDHGA5,PCDHGA6,PCDHGA7,PCDHGA8,PCDHGA9,PCDHGB1,PCDHGB2,PCDHGB3,PCDHGB4,PCDHGB5,PCDHGB6,PCDHGB7,PCDHGC3,PCDHGC4,PCDHGC5	chr5:140710251-140892548	1.13127	8.16422	2.85137	7.21685	0.000940293	yes
XLOC_021725	MSC	chr8:72753776-72987819	0.832975	6.01513	2.85225	7.22126	0.0281291	yes
XLOC_005411	KRT73	chr12:53001353-53012343	0.0877822	0.64043	2.86704	7.29567	0.0485828	yes
XLOC_014040	NRIP1	chr21:16333555-16437126	1.0253	7.55789	2.88194	7.37141	0.000940293	yes
XLOC_014646	SHISA8	chr22:42305557-42310671	2.65356	19.9581	2.91098	7.52129	0.00240065	yes
XLOC_007615	HDGFRP3	chr15:83806815-83876321	0.370284	2.79288	2.91505	7.54254	0.018969	yes
XLOC_000783	CD1C	chr1:158259562-158264564	1.06024	8.12803	2.93851	7.66619	0.000940293	yes
XLOC_018349	PXDC1	chr6:3722835-3752246	0.534016	4.14722	2.95719	7.7661	0.032262	yes
XLOC_001456	POU3F1	chr1:38509522-38512450	0.281215	2.18808	2.95992	7.78081	0.0266234	yes
XLOC_013207	PID1	chr2:229888688-230136057	1.154	9.11395	2.98143	7.89769	0.00526834	yes
XLOC_009034	NOG	chr17:54671059-54672951	0.373896	2.95659	2.98322	7.90749	0.0289991	yes
XLOC_015001	GPR15	chr3:98250877-98251960	0.423134	3.48358	3.04139	8.23284	0.0206366	yes
XLOC_015062	C3orf15	chr3:119421868-119485949	0.131828	1.0915	3.04958	8.27971	0.0216479	yes
XLOC_015638	CD200R1	chr3:112641531-112693937	0.485973	4.12809	3.08653	8.49451	0.000940293	yes
XLOC_001761	LOC728989	chr1:146490894-146514599	0.529376	4.54165	3.10085	8.57924	0.0120223	yes
XLOC_016409	ABLIM2	chr4:7967036-8160559	0.283864	2.47277	3.12286	8.71113	0.0086536	yes
XLOC_009021	ABCC3	chr17:48712217-48769063	0.278751	2.48183	3.15435	8.90336	0.0199843	yes
XLOC_014152	LOC284837	chr21:45225638-45232448	0.0521418	0.46776	3.16526	8.97095	0.0232495	yes
XLOC_009268	VMO1	chr17:4688579-4689729	2.29804	21.8403	3.24852	9.5039	0.00363264	yes
XLOC_003885	JAM3	chr11:133938819-134021652	0.705761	6.99923	3.30994	9.91725	0.000940293	yes
XLOC_014366	CACNA1I	chr22:39966757-40085740	0.0714405	0.750782	3.39358	10.5092	0.00240065	yes
XLOC_004371	GDPD5	chr11:75145684-75236599	1.11968	12.1564	3.44055	10.857	0.000940293	yes
XLOC_022628	PTCH1	chr9:98205263-98279247	0.539002	6.14578	3.51123	11.4021	0.000940293	yes
XLOC_013152	FN1	chr2:216225178-216300791	0.0787548	0.900998	3.51608	11.4405	0.000940293	yes
XLOC_013013	COBLL1	chr2:165541257-165697928	3.09516	35.7484	3.52979	11.5498	0.000940293	yes
XLOC_023284	RAB33A	chrX:129305772-129318844	0.506836	5.87633	3.53533	11.5942	0.00304408	yes
XLOC_014898	FAM212A	chr3:49840686-49842463	0.404862	5.12655	3.66249	12.6625	0.0244542	yes
XLOC_005301	BHLHE41	chr12:26272958-26278003	0.827909	10.8968	3.71829	13.1618	0.000940293	yes
XLOC_004595	B4GALNT3	chr12:569542-671058	0.050342	0.669416	3.73307	13.2974	0.0178861	yes
XLOC_021672	PXDNL	chr8:52232136-52722005	0.232646	3.11172	3.7415	13.3753	0.00722414	yes
XLOC_006714	RTN1	chr14:60062693-60337557	0.182265	2.49411	3.77442	13.684	0.00909797	yes
XLOC_018295	ZDHHC14	chr6:157802556-158094977	0.187516	2.69992	3.84783	14.3983	0.000940293	yes
XLOC_006345	TMEM63C	chr14:77648101-77725838	0.12751	2.03492	3.99629	15.9589	0.000940293	yes
XLOC_005868	MIR17,MIR17HG,MIR18A,MIR19A,MIR19B1,MIR20A,MIR92A1	chr13:92000073-92006829	1.21222	19.9414	4.04004	16.4503	0.000940293	yes
XLOC_016709	RNF175	chr4:154631311-154681387	0.123717	2.14566	4.11631	17.3433	0.0154844	yes
XLOC_009339	PIK3R6	chr17:8706054-8770994	0.119862	2.08861	4.12309	17.425	0.00626279	yes
XLOC_021548	SOX7	chr8:10581277-10588022	0.127263	2.66409	4.38776	20.9338	0.000940293	yes
XLOC_002663	RBM20	chr10:112404154-112599227	0.0524894	1.16474	4.47184	22.19	0.00172628	yes
XLOC_014361	SYNGR1	chr22:39745953-39781593	0.663839	14.8873	4.4871	22.426	0.000940293	yes
XLOC_013602	MYT1	chr20:62795826-62873606	0.0645393	1.49066	4.52963	23.0969	0.00626279	yes
XLOC_002053	RGS16	chr1:182567757-182573548	1.06819	24.749	4.53414	23.1693	0.000940293	yes
XLOC_002900	C10orf128	chr10:50363890-50396407	1.35545	32.084	4.56501	23.6704	0.018969	yes
XLOC_020863	TFPI2	chr7:93515744-93520065	0.224326	5.34547	4.57465	23.8291	0.0269407	yes
XLOC_021581	CSGALNACT1	chr8:19261671-19540261	0.852515	20.61	4.59548	24.1756	0.000940293	yes
XLOC_012111	ANKRD36BP2	chr2:89065418-89106109	0.475198	12.4212	4.70813	26.139	0.000940293	yes
XLOC_005026	WSCD2	chr12:108523510-108644313	0.0314583	1.05466	5.06719	33.5256	0.0361186	yes
XLOC_020970	TFEC	chr7:115575201-115670867	0.466471	16.4439	5.13962	35.2517	0.000940293	yes
XLOC_020313	GNG11	chr7:93551015-93555826	0.227996	9.21521	5.33694	40.4184	0.0158167	yes
XLOC_016327	ADAM29	chr4:175839508-175899331	0.205266	8.98435	5.45185	43.7694	0.0306429	yes
XLOC_012540	ESPNL	chr2:239008950-239041928	0.0704946	3.24289	5.52362	46.0019	0.0131745	yes
XLOC_018518	HLA-DRB6	chr6:32520489-32527779	0.120491	5.72057	5.56916	47.4771	0.0216479	yes
XLOC_013765	TGM2	chr20:36756863-36793700	0.3184	15.5838	5.61306	48.944	0.000940293	yes
XLOC_005292	SOX5	chr12:23685230-24715380	0.021625	1.57516	6.18665	72.8395	0.047412	yes
XLOC_012299	SCN2A	chr2:166095911-166248820	0.0472048	4.54272	6.58848	96.2343	0.000940293	yes
XLOC_014707	CHL1	chr3:238278-451097	0.0433156	7.44408	7.42506	171.856	0.00417447	yes
XLOC_019092	HLA-DRA	chr6_cox_hap2:3878073-3883242	0.257895	46.3411	7.48936	179.689	0.000940293	yes
XLOC_015010	GPR128	chr3:100328432-100414323	0	1.25018	inf	#NAME?	0.000940293	yes
XLOC_021517	DEFA6	chr8:6782215-6783598	0.852653	0	#NAME?	#NAME?	0.00240065	yes
XLOC_019687	HLA-DOB	chr6_mcf_hap5:4117440-4121726	1.17574	0	#NAME?	#NAME?	0.000940293	yes
XLOC_006422	MIR431	chr14:101346991-101351184	1.73986	0	#NAME?	#NAME?	0.0219725	yes
XLOC_002076	MIR4735	chr1:196194912-196577499	20.0258	0	#NAME?	#NAME?	0.0250773	yes
XLOC_002259	PLD5	chr1:242251688-242687998	1.13078	0	#NAME?	#NAME?	0.00526834	yes
XLOC_020840	SEMA3D	chr7:84624871-84751247	0.435416	0	#NAME?	#NAME?	0.000940293	yes
