# Supplementary material for: Gene expression and splicing alterations analyzed by high throughput RNA sequencing of chronic lymphocytic leukemia specimens
Source: BMC Cancer. 2015 Oct 16;15:714. doi: 10.1186/s12885-015-1708-9 (PMC4609092; doi:10.1186/s12885-015-1708-9)
Supplement: Additional file 7: — List of alternative spliced genes from MATS analysis, comparing CLL and B cell data. (XLSX 45 kb) [file 12885_2015_1708_MOESM7_ESM.xlsx]

## Sheet: Sheet1
SE events
GeneID	geneSymbol	Entrez Gene Name	chr	PValue	FDR	IncLevelDifference	exonStart_0base	exonEnd	upstreamES	upstreamEE	downstreamES	downstreamEE	ID	IC_SAMPLE_1	SC_SAMPLE_1	IC_SAMPLE_2	SC_SAMPLE_2	IncFormLen	SkipFormLen	PValue	FDR	IncLevel1	IncLevel2	IncLevelDifference
ENSG00000117616	C1orf63	chromosome 1 open reading frame 63	chr1	0	0	0.61	25570944	25570989	25570040	25570124	25571640	25571792	38162	241,133,74,87,83	0,0,0,3,0	19,29,28,108,51,22,36,28,14,33	4,14,32,80,54,30,20,39,38,28	70	35	0	0	1.0,1.0,1.0,0.935,1.0	0.704,0.509,0.304,0.403,0.321,0.268,0.474,0.264,0.156,0.371	0.61
ENSG00000134294	SLC38A2	solute carrier family 38, member 2	chr12	2.22e-16	3.03e-12	-0.372	46756803	46756928	46756276	46756421	46757508	46757609	45119	213,122,78,47,52	23,17,18,11,7	8.53424e+28	5,2,1,0,3,0,4,0,1,0	146	35	2.22045e-16	3.03269e-12	0.689,0.632,0.51,0.506,0.64	0.803,0.976,0.989,1.0,0.985,1.0,0.937,1.0,0.981,1.0	-0.372
ENSG00000095015	MAP3K1	mitogen-activated protein kinase kinase kinase 1, E3 ubiquitin protein ligase	chr5	2.22e-16	3.03e-12	-0.439	56183204	56183347	56181758	56181890	56184052	56184184	50768	523,198,185,101,90	76,42,17,45,21	1.05255e+30	16,0,0,0,0,0,0,0,0,0	164	35	2.22045e-16	3.03269e-12	0.595,0.502,0.699,0.324,0.478	0.583,1.0,1.0,1.0,1.0,1.0,1.0,1.0,1.0,1.0	-0.439
ENSG00000081237	PTPRC	protein tyrosine phosphatase, receptor type, C	chr1	2.33e-15	2.39e-11	0.522	198665840	198666038	198661475	198661502	198668692	198668833	21942	2.62717e+16	32,24,9,11,14	6.45632e+30	111,102,69,225,24,107,43,176,91,163	204	20	2.33147e-15	2.38824e-11	0.889,0.872,0.898,0.685,0.684	0.054,0.351,0.227,0.384,0.851,0.085,0.437,0.056,0.249,0.145	0.522
ENSG00000081237	PTPRC	protein tyrosine phosphatase, receptor type, C	chr1	6.55e-15	5.37e-11	0.561	198665840	198666038	198661475	198661502	198672426	198672501	21943	2.26314e+16	0,0,0,0,0	30,487,80,1255,1181,49,148,47,133,246	24,18,15,34,6,20,28,58,39,15	204	20	6.55032e-15	5.36785e-11	1.0,1.0,1.0,1.0,1.0	0.109,0.726,0.343,0.783,0.951,0.194,0.341,0.074,0.251,0.617	0.561
ENSG00000120802	TMPO	thymopoietin	chr12	1.88e-14	1.28e-10	0.521	98938728	98938839	98931252	98931350	98940136	98940225	30001	288,125,82,45,40	9,5,1,0,4	80,63,61,167,198,27,42,51,37,93	19,21,31,92,54,63,20,29,18,34	132	35	1.87628e-14	1.28131e-10	0.895,0.869,0.956,1.0,0.726	0.528,0.443,0.343,0.325,0.493,0.102,0.358,0.318,0.353,0.42	0.521
ENSG00000196776	CD47	CD47 molecule	chr3	3.09e-14	1.81e-10	0.309	107769424	107769449	107765925	107766139	107770785	107770817	32859	74,25,27,30,34	124,65,32,48,43	5,6,12,19,8,12,6,7,6,6	105,117,130,298,121,50,153,80,123,96	26	25	3.08642e-14	1.80661e-10	0.365,0.27,0.448,0.375,0.432	0.044,0.047,0.082,0.058,0.06,0.188,0.036,0.078,0.045,0.057	0.309
ENSG00000100815	TRIP11	thyroid hormone receptor interactor 11	chr14	2.3e-13	1.18e-09	0.465	92443469	92443592	92442451	92442533	92454627	92454727	15117	63,20,15,12,11	14,3,4,3,4	5,0,0,4,1,1,1,0,0,3	5,7,11,30,13,5,8,14,10,14	144	35	2.30482e-13	1.18047e-09	0.522,0.618,0.477,0.493,0.401	0.196,0.0,0.0,0.031,0.018,0.046,0.029,0.0,0.0,0.05	0.465
ENSG00000102001	CACNA1F	calcium channel, voltage-dependent, L type, alpha 1F subunit	chrX	4.96e-13	2.26e-09	0.069	49074356	49074464	49074213	49074266	49074913	49075001	33935	26,18,8,6,6	0,1,0,0,0	3,13,3,23,21,6,5,2,3,5	0,0,0,0,0,1,0,1,0,0	129	35	4.96492e-13	2.26036e-09	1.0,0.83,1.0,1.0,1.0	1.0,1.0,1.0,1.0,1.0,0.619,1.0,0.352,1.0,1.0	0.069
ENSG00000105856	HBP1	HMG-box transcription factor 1	chr7	6.2e-13	2.54e-09	-0.525	106829736	106829893	106827013	106827126	106830617	106830762	3912	171,93,94,24,26	26,17,22,12,25	35,226,155,612,359,145,75,138,114,301	8,2,0,3,0,2,1,1,0,0	178	35	6.2006e-13	2.54063e-09	0.564,0.518,0.457,0.282,0.17	0.462,0.957,1.0,0.976,1.0,0.934,0.936,0.964,1.0,1.0	-0.525
ENSG00000124782	RREB1	ras responsive element binding protein 1	chr6	1.04e-12	3.89e-09	-0.267	7246656	7247454	7229229	7232140	7248743	7252213	25398	166,100,91,7,9	7,0,3,0,7	12,138,13,335,156,41,6,19,8,115	0,0,0,0,0,2,0,1,0,0	819	35	1.0445e-12	3.89066e-09	0.503,1.0,0.565,1.0,0.052	1.0,1.0,1.0,1.0,1.0,0.467,1.0,0.448,1.0,1.0	-0.267
ENSG00000119801	YPEL5	yippee-like 5 (Drosophila)	chr2	2.47e-12	8.43e-09	0.286	30378715	30378776	30369806	30369928	30379493	30379658	23476	57,30,18,15,28	53,19,24,12,21	19,9,5,11,8,5,2,3,7,4	46,75,127,160,45,61,43,36,54,63	82	35	2.46936e-12	8.43162e-09	0.315,0.403,0.242,0.348,0.363	0.15,0.049,0.017,0.029,0.071,0.034,0.019,0.034,0.052,0.026	0.286
ENSG00000119801	YPEL5	yippee-like 5 (Drosophila)	chr2	2.84e-12	8.95e-09	0.712	30378680	30378776	30371110	30371407	30379493	30379653	23472	138,60,32,15,19	0,0,4,0,0	13,13,4,20,15,3,2,3,7,6	0,9,28,30,17,10,5,6,15,12	117	35	2.84095e-12	8.95424e-09	1.0,1.0,0.705,1.0,1.0	1.0,0.302,0.041,0.166,0.209,0.082,0.107,0.13,0.123,0.13	0.712
ENSG00000154237	LRRK1	leucine-rich repeat kinase 1	chr15	4.97e-12	1.32e-08	0.057	101602585	101602895	101601375	101601493	101605556	101606410	6458	77,49,52,8,13	0,0,1,0,0	15,34,5,109,48,6,17,32,9,28	0,0,1,0,0,0,0,1,0,0	331	35	4.97469e-12	1.31603e-08	1.0,1.0,0.846,1.0,1.0	1.0,1.0,0.346,1.0,1.0,1.0,1.0,0.772,1.0,1.0	0.057
ENSG00000137871	ZNF280D	zinc finger protein 280D	chr15	5.14e-12	1.32e-08	-0.124	200619552	200619804	200618201	200618354	200628154	200628244	35923	171,61,61,16,5	8,0,3,3,2	19,111,28,304,159,34,30,30,25,130	8,0,0,0,0,1,0,0,0,0	273	35	4.98812e-12	1.31603e-08	0.733,1.0,0.723,0.406,0.243	0.233,1.0,1.0,1.0,1.0,0.813,1.0,1.0,1.0,1.0	-0.284
ENSG00000118197	DDX59	DEAD (Asp-Glu-Ala-Asp) box polypeptide 59	chr1	4.99e-12	1.32e-08	-0.284	56946582	56946702	56946395	56946432	56950621	56950684	47312	72,16,16,7,7	4,2,1,1,0	7,38,3,113,56,3,5,6,7,44	2,0,0,0,1,0,1,0,0,0	136	30	5.139e-12	1.31603e-08	0.799,0.638,0.779,0.607,1.0	0.436,1.0,1.0,1.0,0.925,1.0,0.524,1.0,1.0,1.0	-0.124
ENSG00000163900	TMEM41A	transmembrane protein 41A	chr3	7.75e-12	1.87e-08	-0.249	185212941	185213103	185212410	185212549	185214615	185214769	21526	37,15,11,3,4	2,0,0,1,3	5,28,16,76,32,2,9,24,13,15	2,0,0,0,1,0,0,0,0,0	183	35	7.74814e-12	1.86748e-08	0.78,1.0,1.0,0.365,0.203	0.323,1.0,1.0,1.0,0.86,1.0,1.0,1.0,1.0,1.0	-0.249
ENSG00000113575	PPP2CA	protein phosphatase 2, catalytic subunit, alpha isozyme	chr5	2.01e-11	4.52e-08	-0.439	8049275	8049455	8048068	8048311	8049689	8049820	6983	70,24,39,0,6	18,11,5,20,21	8,36,71,89,47,56,55,34,40,49	0,0,0,0,0,3,1,0,0,0	201	35	2.09394e-11	4.51563e-08	0.404,0.275,0.576,0.0,0.047	1.0,1.0,1.0,1.0,1.0,0.765,0.905,1.0,1.0,1.0	-0.707
ENSG00000179094	PER1	period circadian clock 1	chr17	2.09e-11	4.52e-08	-0.707	133536025	133536187	133534776	133534895	133536675	133536765	45762	299,125,94,43,48	23,12,20,12,19	1.35466e+30	20,0,0,0,0,0,0,0,0,0	183	35	2.0083e-11	4.51563e-08	0.713,0.666,0.473,0.407,0.326	0.564,1.0,1.0,1.0,1.0,1.0,1.0,1.0,1.0,1.0	-0.439
ENSG00000163482	STK36	serine/threonine kinase 36	chr2	7.29e-11	1.49e-07	-0.418	219543890	219543984	219540751	219541001	219544282	219544452	18339	9,9,3,4,6	2,3,2,1,3	1,5,6,27,26,8,11,10,2,12	1,0,0,0,0,0,0,1,0,1	115	35	7.28759e-11	1.49301e-07	0.578,0.477,0.313,0.549,0.378	0.233,1.0,1.0,1.0,1.0,1.0,1.0,0.753,1.0,0.785	-0.418
ENSG00000104142	VPS18	vacuolar protein sorting 18 homolog (S. cerevisiae)	chr15	7.66e-11	1.49e-07	0.002	41191341	41193212	41191104	41191196	41194813	41196173	48029	398,231,183,6,8	0,0,2,0,0	8,340,33,814,421,15,28,27,17,372	0,0,2,0,0,0,0,0,0,0	1892	35	7.65998e-11	1.49457e-07	1.0,1.0,0.629,1.0,1.0	1.0,1.0,0.234,1.0,1.0,1.0,1.0,1.0,1.0,1.0	0.002
ENSG00000133835	HSD17B4	hydroxysteroid (17-beta) dehydrogenase 4	chr5	9.38e-11	1.75e-07	-0.414	118866960	118867099	118865588	118865675	118872117	118872245	50680	219,132,67,38,55	36,16,16,16,12	181,335,61,845,473,124,170,163,37,328	26,0,1,0,9,2,8,0,0,0	160	35	9.37641e-11	1.74631e-07	0.571,0.643,0.478,0.342,0.501	0.604,1.0,0.93,1.0,0.92,0.931,0.823,1.0,1.0,1.0	-0.414
ENSG00000141510	TP53	tumor protein p53	chr17	4.79e-10	8.53e-07	0.313	7576524	7576657	7573926	7574033	7576852	7576926	36721	76,45,40,21,18	29,19,9,15,18	2,4,3,7,7,0,1,0,0,2	23,23,42,91,37,46,33,45,32,13	154	35	4.78946e-10	8.53232e-07	0.373,0.35,0.503,0.241,0.185	0.019,0.038,0.016,0.017,0.041,0.0,0.007,0.0,0.0,0.034	0.313
ENSG00000031691	CENPQ	centromere protein Q	chr6	5.01e-10	8.56e-07	0.043	49437871	49437991	49431095	49431166	49438686	49438741	2929	34,17,10,3,2	0,2,0,0,0	7,25,3,75,36,4,12,8,4,24	0,0,1,0,0,0,0,0,1,0	141	35	5.01474e-10	8.56141e-07	1.0,0.678,1.0,1.0,1.0	1.0,1.0,0.427,1.0,1.0,1.0,1.0,1.0,0.498,1.0	0.043
ENSG00000092964	DPYSL2	dihydropyrimidinase-like 2	chr8	5.85e-10	9.23e-07	0.035	17936008	17936119	17933230	17933354	17937576	17937681	8063	42,26,13,2,2	0,2,0,0,0	3,22,2,82,26,3,2,2,1,22	0,0,1,0,0,0,0,0,0,0	132	35	6.02486e-10	9.23057e-07	1.0,0.775,1.0,1.0,1.0	1.0,1.0,0.347,1.0,1.0,1.0,1.0,1.0,1.0,1.0	0.02
ENSG00000189376	C8orf76	chromosome 8 open reading frame 76	chr8	6.08e-10	9.23e-07	0.024	124238739	124238872	124232195	124232537	124243539	124243997	27505	53,38,17,7,5	0,3,0,0,0	9,58,35,163,79,24,29,18,26,67	5,0,0,2,0,0,0,0,0,0	154	35	6.08252e-10	9.23057e-07	1.0,0.742,1.0,1.0,1.0	0.29,1.0,1.0,0.949,1.0,1.0,1.0,1.0,1.0,1.0	0.024
ENSG00000089006	SNX5	sorting nexin 5	chr20	6.02e-10	9.23e-07	0.02	26501465	26501607	26500954	26501111	26505145	26505316	59661	25,5,6,3,7	1,0,0,0,0	7,69,23,41,87,4,22,18,2,15	3,0,0,0,0,0,0,0,0,0	163	35	5.8475e-10	9.23057e-07	0.843,1.0,1.0,1.0,1.0	0.334,1.0,1.0,1.0,1.0,1.0,1.0,1.0,1.0,1.0	0.035
ENSG00000259522	NA		chr14	7.17e-10	1.05e-06	0.037	24657924	24659014	24657757	24657844	24659585	24659622	29780	210,121,94,2,8	1,0,0,0,0	18,304,26,556,273,14,28,19,17,222	1,0,0,0,0,0,0,0,0,0	1106	30	7.17017e-10	1.04925e-06	0.851,1.0,1.0,1.0,1.0	0.328,1.0,1.0,1.0,1.0,1.0,1.0,1.0,1.0,1.0	0.037
ENSG00000143119	CD53	CD53 molecule	chr1	8.65e-10	1.22e-06	-0.239	111440430	111440514	111436948	111437023	111441745	111442550	893	899514295184226	63,40,41,30,46	3.5164e+30	58,0,2,0,0,0,0,0,0,0	105	35	8.65007e-10	1.22216e-06	0.826,0.811,0.706,0.672,0.621	0.669,1.0,0.989,1.0,1.0,1.0,1.0,1.0,1.0,1.0	-0.239
ENSG00000100425	BRD1	bromodomain containing 1	chr22	2.04e-09	2.79e-06	0.026	50181037	50181535	50171325	50171461	50187681	50187942	56441	228,95,85,22,10	0,0,2,0,0	25,146,75,431,218,63,40,49,25,118	6,0,0,0,0,0,0,0,0,0	519	35	2.04189e-09	2.78881e-06	1.0,1.0,0.741,1.0,1.0	0.219,1.0,1.0,1.0,1.0,1.0,1.0,1.0,1.0,1.0	0.026
ENSG00000081237	PTPRC	protein tyrosine phosphatase, receptor type, C	chr1	2.28e-09	3.02e-06	0.422	198671515	198671659	198668692	198668833	198672426	198672501	21937	2.78218e+16	24,14,0,5,7	1.82825e+31	153,105,58,255,0,109,55,227,79,146	165	35	2.28416e-09	3.01907e-06	0.961,0.964,1.0,0.952,0.942	0.201,0.625,0.675,0.619,1.0,0.317,0.739,0.178,0.628,0.433	0.422
ENSG00000181396	OGFOD3	2-oxoglutarate and iron-dependent oxygenase domain containing 3	chr17	2.81e-09	3.6e-06	0.021	80369330	80369406	80364293	80364358	80373273	80373503	39676	32,6,14,10,7	0,0,0,1,0	19,28,14,38,9,12,3,11,8,21	0,0,0,0,0,0,2,0,0,0	97	35	2.81101e-09	3.59932e-06	1.0,1.0,1.0,0.783,1.0	1.0,1.0,1.0,1.0,1.0,1.0,0.351,1.0,1.0,1.0	0.021
ENSG00000148700	ADD3	adducin 3 (gamma)	chr10	3.25e-09	4.03e-06	0.216	111838997	111839055	111767966	111768057	111860382	111860462	33016	55,33,18,31,34	66,41,35,38,44	16,0,2,1,0,0,8,0,4,6	58,36,35,84,60,30,57,57,30,36	79	35	3.24524e-09	4.02941e-06	0.27,0.263,0.186,0.265,0.255	0.109,0.0,0.025,0.005,0.0,0.0,0.059,0.0,0.056,0.069	0.216
ENSG00000101040	ZMYND8	zinc finger, MYND-type containing 8	chr20	3.42e-09	4.12e-06	-0.155	45867639	45867882	45865069	45865260	45874751	45875261	45333	157,94,54,12,26	7,0,3,2,0	16,78,48,259,174,12,18,43,10,70	4,0,0,0,0,0,0,0,0,0	264	35	3.42118e-09	4.12293e-06	0.748,1.0,0.705,0.443,1.0	0.347,1.0,1.0,1.0,1.0,1.0,1.0,1.0,1.0,1.0	-0.155
ENSG00000153147	SMARCA5	SWI/SNF related, matrix associated, actin dependent regulator of chromatin, subfamily a, member 5	chr4	4.49e-09	5.26e-06	-0.379	144461515	144461648	144459938	144460091	144464661	144464810	26383	179,120,54,42,44	21,17,5,11,17	1.04314e+29	13,0,0,0,0,3,1,2,0,4	154	35	4.49388e-09	5.26092e-06	0.66,0.616,0.711,0.465,0.37	0.645,1.0,1.0,1.0,1.0,0.931,0.965,0.949,1.0,0.941	-0.379
ENSG00000113851	CRBN	cereblon	chr3	5.19e-09	5.9e-06	-0.511	3195643	3195759	3195107	3195172	3196430	3196654	54675	94,34,30,14,11	28,8,9,10,12	51,93,46,253,120,41,60,60,45,74	8,1,2,0,4,1,3,3,0,0	137	35	5.18573e-09	5.90223e-06	0.462,0.521,0.46,0.263,0.19	0.62,0.96,0.855,1.0,0.885,0.913,0.836,0.836,1.0,1.0	-0.511
ENSG00000042429	MED17	mediator complex subunit 17	chr11	1.54e-08	1.71e-05	-0.518	93530700	93530885	93529575	93529706	93535000	93535138	34094	67,47,27,7,4	28,10,7,5,9	12,140,43,361,227,52,67,38,42,166	2,0,7,0,0,2,3,2,3,4	206	35	1.54248e-08	1.70815e-05	0.289,0.444,0.396,0.192,0.07	0.505,1.0,0.511,1.0,1.0,0.815,0.791,0.763,0.704,0.876	-0.518
ENSG00000168297	PXK	PX domain containing serine/threonine kinase	chr3	1.65e-08	1.78e-05	0.422	58406262	58406295	58398627	58398690	58410478	58411743	52016	37,15,18,21,26	25,14,8,11,8	3,0,11,14,2,5,6,15,8,0	20,13,33,44,4,22,58,32,26,26	52	35	1.64981e-08	1.77893e-05	0.499,0.419,0.602,0.562,0.686	0.092,0.0,0.183,0.176,0.252,0.133,0.065,0.24,0.172,0.0	0.422
ENSG00000156976	EIF4A2	eukaryotic translation initiation factor 4A2	chr3	1.7e-08	1.78e-05	0.319	186506098	186506209	186505591	186505671	186506913	186507080	8451	1437640574273240	311171103180141	148,263,88,559,626,38,44,60,86,233	3.23194e+29	132	35	1.69524e-08	1.78104e-05	0.551,0.498,0.596,0.287,0.312	0.108,0.264,0.084,0.172,0.273,0.025,0.064,0.051,0.094,0.168	0.319
ENSG00000141510	TP53	tumor protein p53	chr17	2.12e-08	2.17e-05	0.254	7576524	7576584	7573926	7574033	7576852	7576926	36724	26,12,11,11,10	29,19,9,15,18	0,0,0,2,0,0,0,0,0,0	23,23,42,91,37,46,33,45,32,13	81	35	2.11582e-08	2.16734e-05	0.279,0.214,0.346,0.241,0.194	0.0,0.0,0.0,0.009,0.0,0.0,0.0,0.0,0.0,0.0	0.254
ENSG00000109920	FNBP4	formin binding protein 4	chr11	2.32e-08	2.26e-05	0.267	47747288	47747388	47746023	47746330	47752925	47753113	27619	231,96,80,45,41	100,38,29,15,30	36,45,12,88,44,7,9,16,20,40	17,42,58,160,77,43,62,42,50,86	121	35	2.31583e-08	2.25926e-05	0.401,0.422,0.444,0.465,0.283	0.38,0.237,0.056,0.137,0.142,0.045,0.04,0.099,0.104,0.119	0.267
ENSG00000105327	BBC3	BCL2 binding component 3	chr19	2.27e-08	2.26e-05	-0.235	47729820	47730011	47724078	47725175	47734185	47734451	55148	13,2,5,1,2	4,0,0,5,0	27,41,12,111,50,170,24,34,8,67	18,0,0,0,0,0,0,0,0,1	212	35	2.27193e-08	2.25926e-05	0.349,1.0,1.0,0.032,1.0	0.198,1.0,1.0,1.0,1.0,1.0,1.0,1.0,1.0,0.917	-0.235
ENSG00000119801	YPEL5	yippee-like 5 (Drosophila)	chr2	2.43e-08	2.31e-05	0.663	30378715	30378776	30371110	30371407	30379493	30379658	23475	57,27,14,15,19	0,0,4,0,0	13,9,5,11,8,3,5,3,8,4	0,9,28,30,17,10,5,6,15,12	82	35	2.4258e-08	2.31151e-05	1.0,1.0,0.599,1.0,1.0	1.0,0.299,0.071,0.135,0.167,0.114,0.299,0.176,0.185,0.125	0.663
ENSG00000104497	SNX16	sorting nexin 16	chr8	2.53e-08	2.35e-05	0.008	82727559	82727629	82715326	82715463	82736026	82736175	60739	1,2,6,3,1	0,0,0,1,0	7,21,26,62,41,29,19,14,25,13	3,0,0,0,0,0,2,2,0,0	91	35	2.52585e-08	2.35214e-05	1.0,1.0,1.0,0.536,1.0	0.473,1.0,1.0,1.0,1.0,1.0,0.785,0.729,1.0,1.0	0.008
ENSG00000115760	BIRC6	baculoviral IAP repeat containing 6	chr2	2.93e-08	2.67e-05	-0.178	32815872	32816045	32800222	32800433	32822817	32823035	57326	41,29,18,5,4	4,3,0,0,1	2,16,5,33,25,9,7,3,6,16	0,0,4,0,0,0,0,0,0,0	194	35	2.93253e-08	2.67017e-05	0.649,0.636,1.0,1.0,0.419	1.0,1.0,0.184,1.0,1.0,1.0,1.0,1.0,1.0,1.0	-0.178
ENSG00000080345	RIF1	RAP1 interacting factor homolog (yeast)	chr2	3.01e-08	2.68e-05	0.031	152319397	152322634	152318925	152318980	152324513	152324660	12028	1739,1034,644,14,19	2,0,1,0,0	8,1235,38,2430,1763,30,41,39,42,1221	0,0,0,0,0,1,0,0,0,0	3258	35	3.0112e-08	2.68219e-05	0.903,1.0,0.874,1.0,1.0	1.0,1.0,1.0,1.0,1.0,0.244,1.0,1.0,1.0,1.0	0.031
ENSG00000090661	CERS4	ceramide synthase 4	chr19	3.28e-08	2.86e-05	-0.038	8275566	8275746	8274186	8274378	8315959	8316133	46104	127,49,55,10,16	10,0,2,0,0	6,29,6,101,73,5,20,4,11,35	0,0,0,0,0,0,0,1,0,0	201	35	3.28094e-08	2.86028e-05	0.689,1.0,0.827,1.0,1.0	1.0,1.0,1.0,1.0,1.0,1.0,1.0,0.411,1.0,1.0	-0.038
ENSG00000118495	PLAGL1	pleiomorphic adenoma gene-like 1	chr6	3.65e-08	3.12e-05	0.054	144281605	144281693	144269121	144269597	144285923	144285955	57396	27,7,8,10,8	0,0,0,1,0	7,96,16,27,10,4,13,13,4,13	1,0,0,0,0,3,0,0,0,0	99	25	3.65411e-08	3.11924e-05	1.0,1.0,1.0,0.716,1.0	0.639,1.0,1.0,1.0,1.0,0.252,1.0,1.0,1.0,1.0	0.054
ENSG00000138398	PPIG	peptidylprolyl isomerase G (cyclophilin G)	chr2	4.06e-08	3.4e-05	0.453	170488108	170488157	170487359	170487497	170488275	170488443	7085	20,19,11,18,10	17,4,4,9,9	3,0,3,8,2,4,0,3,3,1	18,14,23,46,30,19,18,23,28,14	70	35	4.0612e-08	3.396e-05	0.37,0.704,0.579,0.5,0.357	0.077,0.0,0.061,0.08,0.032,0.095,0.0,0.061,0.051,0.034	0.453
ENSG00000102921	N4BP1	NEDD4 binding protein 1	chr16	4.89e-08	4.01e-05	-0.447	48585296	48585393	48581917	48582025	48587449	48587580	28852	57,30,25,20,10	17,9,10,5,9	57,167,151,233,148,85,76,95,94,75	14,5,3,6,2,0,0,8,2,2	118	35	4.89231e-08	4.00915e-05	0.499,0.497,0.426,0.543,0.248	0.547,0.908,0.937,0.92,0.956,1.0,1.0,0.779,0.933,0.918	-0.447
ENSG00000115966	ATF2	activating transcription factor 2	chr2	5.62e-08	4.52e-05	0.665	175957270	175957344	175945387	175945493	175957788	175957995	39968	43,10,11,13,14	10,0,0,4,5	7,6,4,9,4,0,0,4,3,3	7,19,33,40,31,31,23,21,27,26	95	35	5.62227e-08	4.517e-05	0.613,1.0,1.0,0.545,0.508	0.269,0.104,0.043,0.077,0.045,0.0,0.0,0.066,0.039,0.041	0.665
ENSG00000006459	JHDM1D	jumonji C domain containing histone demethylase 1 homolog D (S. cerevisiae)	chr7	6.69e-08	5.17e-05	-0.269	35688984	35689107	35684230	35684400	35689599	35689762	23115	30,23,20,9,11	7,2,0,2,4	5,54,21,124,52,17,27,33,25,42	4,0,0,0,0,0,0,0,0,0	144	35	6.58e-08	5.17412e-05	0.51,0.737,1.0,0.522,0.401	0.233,1.0,1.0,1.0,1.0,1.0,1.0,1.0,1.0,1.0	-0.289
ENSG00000100281	HMGXB4	HMG box domain containing 4	chr22	6.58e-08	5.17e-05	-0.289	139826436	139826623	139820241	139820329	139827241	139827383	44243	175,89,63,9,17	7,0,2,5,6	5,39,21,234,156,26,8,38,25,93	1,0,2,0,0,0,0,0,0,0	208	35	6.69274e-08	5.17412e-05	0.808,1.0,0.841,0.232,0.323	0.457,1.0,0.639,1.0,1.0,1.0,1.0,1.0,1.0,1.0	-0.269
ENSG00000126773	PCNXL4	pecanex-like 4 (Drosophila)	chr14	8.11e-08	6.15e-05	0.308	60600373	60600503	60592354	60592541	60600687	60601527	16186	40,14,8,18,7	12,5,4,8,10	6,0,0,2,0,1,0,1,0,1	10,14,21,36,21,13,24,26,27,18	151	35	8.10604e-08	6.15069e-05	0.436,0.394,0.317,0.343,0.14	0.122,0.0,0.0,0.013,0.0,0.018,0.0,0.009,0.0,0.013	0.308
ENSG00000173611	SCAI	suppressor of cancer cell invasion	chr9	9.57e-08	7.13e-05	0.079	127782951	127783048	127781385	127781484	127789090	127789189	5330	19,7,5,5,5	1,0,0,0,0	8,7,1,30,12,2,5,8,3,13	0,1,1,0,0,0,0,0,0,0	118	35	9.5735e-08	7.13208e-05	0.849,1.0,1.0,1.0,1.0	1.0,0.675,0.229,1.0,1.0,1.0,1.0,1.0,1.0,1.0	0.079
ENSG00000174738	NR1D2	nuclear receptor subfamily 1, group D, member 2	chr3	1.16e-07	8.46e-05	0.232	24004714	24004821	24003467	24004096	24006467	24006653	3841	54,25,15,14,10	25,17,10,11,8	7,7,2,12,5,2,0,1,2,12	17,6,25,49,31,30,33,22,28,37	128	35	1.15654e-07	8.46212e-05	0.371,0.287,0.291,0.258,0.255	0.101,0.242,0.021,0.063,0.042,0.018,0.0,0.012,0.019,0.081	0.232
ENSG00000082258	CCNT2	cyclin T2	chr2	1.28e-07	9.22e-05	0.569	135703458	135703545	135700181	135700244	135703670	135704035	19603	113,66,31,31,33	21,3,12,9,0	4,13,11,37,17,0,2,12,3,11	4,22,15,48,28,13,22,21,18,29	108	35	1.28246e-07	9.21886e-05	0.636,0.877,0.456,0.527,1.0	0.245,0.161,0.192,0.2,0.164,0.0,0.029,0.156,0.051,0.109	0.569
ENSG00000066136	NFYC	nuclear transcription factor Y, gamma	chr1	1.43e-07	0.000101	0.43	41232589	41232646	41232267	41232375	41235027	41235087	43243	44,18,16,18,20	14,3,7,10,12	7,5,4,17,1,8,2,2,5,2	18,9,30,35,18,17,21,11,17,12	78	35	1.43354e-07	0.000101272	0.585,0.729,0.506,0.447,0.428	0.149,0.2,0.056,0.179,0.024,0.174,0.041,0.075,0.117,0.07	0.43
ENSG00000081237	PTPRC	protein tyrosine phosphatase, receptor type, C	chr1	1.89e-07	0.000131	0.351	198668692	198668833	198661475	198661502	198672426	198672475	21933	1127,681,349,16,21	0,0,0,0,0	264,900,127,1942,562,216,98,403,170,918	24,18,15,34,6,20,28,58,39,15	147	20	1.88933e-07	0.000131209	1.0,1.0,1.0,1.0,1.0	0.599,0.872,0.535,0.886,0.927,0.595,0.323,0.486,0.372,0.893	0.351
ENSG00000163681	SLMAP	sarcolemma associated protein	chr3	2.25e-07	0.000154	-0.512	57911571	57911661	57908615	57908750	57913022	57913674	36104	16,18,3,7,6	26,11,5,10,17	6,30,58,106,55,41,36,44,53,55	14,4,6,12,10,3,5,7,2,0	111	35	2.25345e-07	0.000153888	0.163,0.34,0.159,0.181,0.1	0.119,0.703,0.753,0.736,0.634,0.812,0.694,0.665,0.893,1.0	-0.512
ENSG00000074219	TEAD2	TEA domain family member 2	chr19	4.1e-07	0.000276	0.243	49858559	49858676	49858404	49858463	49860508	49860571	37513	17,24,4,2,3	0,0,0,0,1	74,200,6,480,108,154,26,64,30,137	17,11,4,46,0,40,0,10,23,13	138	35	4.10241e-07	0.000275561	1.0,1.0,1.0,1.0,0.432	0.525,0.822,0.276,0.726,1.0,0.494,1.0,0.619,0.249,0.728	0.243
ENSG00000151665	PIGF	phosphatidylinositol glycan anchor biosynthesis, class F	chr2	4.43e-07	0.000293	0.617	46818941	46819064	46808423	46808730	46819613	46819722	44380	82,45,38,19,13	6,5,0,0,1	0,10,0,31,14,6,2,1,0,8	8,12,9,18,10,0,2,10,5,4	144	35	4.4314e-07	0.000292858	0.769,0.686,1.0,1.0,0.76	0.0,0.168,0.0,0.295,0.254,1.0,0.196,0.024,0.0,0.327	0.617
ENSG00000165240	ATP7A	ATPase, Cu++ transporting, alpha polypeptide	chrX	4.9e-07	0.000314	-0.083	81112625	81112723	81105471	81105505	81115266	81115393	43857	51,20,24,4,3	0,1,0,0,1	20,8,28,18,49,54,6,13,22,20	0,0,0,1,0,1,0,0,2,0	111	27	4.87091e-07	0.000313744	1.0,0.829,1.0,1.0,0.422	1.0,1.0,1.0,0.814,1.0,0.929,1.0,1.0,0.728,1.0	-0.097
ENSG00000152784	PRDM8	PR domain containing 8	chr4	4.87e-07	0.000314	-0.097	77258569	77258733	77253974	77254181	77264598	77264760	48784	46,11,5,1,4	0,0,0,0,1	2,13,7,63,27,7,8,12,5,26	0,0,0,0,0,0,0,1,0,0	185	35	4.90058e-07	0.000313744	1.0,1.0,1.0,1.0,0.431	1.0,1.0,1.0,1.0,1.0,1.0,1.0,0.694,1.0,1.0	-0.083
ENSG00000168137	SETD5	SET domain containing 5	chr3	6e-07	0.000372	0.239	9495688	9495785	9495422	9495552	9506108	9506638	27095	79,31,30,27,23	65,29,21,12,21	3,4,3,7,7,1,8,2,8,9	19,26,37,68,27,36,21,19,34,26	118	35	5.99922e-07	0.000372443	0.265,0.241,0.298,0.4,0.245	0.045,0.044,0.023,0.03,0.071,0.008,0.102,0.03,0.065,0.093	0.239
ENSG00000173889	PHC3	polyhomeotic homolog 3 (Drosophila)	chr3	5.97e-07	0.000372	0.028	169863210	169863309	169854206	169854453	169889160	169889238	56177	165,79,52,24,31	17,0,0,0,0	14,30,9,85,53,5,14,23,8,39	0,0,0,0,0,6,0,0,0,0	120	35	5.96716e-07	0.000372443	0.739,1.0,1.0,1.0,1.0	1.0,1.0,1.0,1.0,1.0,0.196,1.0,1.0,1.0,1.0	0.028
ENSG00000078589	P2RY10	purinergic receptor P2Y, G-protein coupled, 10	chrX	1.15e-06	0.000704	0.35	78203311	78203360	78200917	78200992	78216004	78217451	53766	84,42,23,62,36	25,7,7,19,6	62,46,63,89,61,60,24,46,31,23	19,63,61,131,65,52,26,54,48,42	70	35	1.15043e-06	0.000703546	0.627,0.75,0.622,0.62,0.75	0.62,0.267,0.341,0.254,0.319,0.366,0.316,0.299,0.244,0.215	0.35
ENSG00000117335	CD46	CD46 molecule, complement regulatory protein	chr1	1.36e-06	0.000816	0.459	207941123	207941168	207940357	207940540	207943665	207943707	21497	90,39,19,40,11	7,0,0,0,0	76,115,101,107,110,85,17,125,83,40	19,28,24,112,86,26,77,27,18,47	70	35	1.363e-06	0.000815598	0.865,1.0,1.0,1.0,1.0	0.667,0.673,0.678,0.323,0.39,0.62,0.099,0.698,0.697,0.299	0.459
ENSG00000128039	SRD5A3	steroid 5 alpha-reductase 3	chr4	1.37e-06	0.000816	0.029	56233754	56233889	56230240	56230438	56235998	56239263	34416	1,9,3,6,1	0,0,1,0,0	15,22,3,27,23,3,19,12,10,28	1,0,1,0,0,0,1,0,2,0	156	35	1.37346e-06	0.000815598	1.0,1.0,0.402,1.0,1.0	0.771,1.0,0.402,1.0,1.0,1.0,0.81,1.0,0.529,1.0	0.029
ENSG00000140332	TLE3	transducin-like enhancer of split 3 (E(sp1) homolog, Drosophila)	chr15	1.71e-06	0.000999	-0.129	70358352	70358557	70352868	70352988	70366841	70366946	8329	187,70,75,4,1	0,0,0,0,2	5,96,2,151,119,2,3,1,2,72	1,0,0,0,0,0,0,0,0,0	226	35	1.70728e-06	0.000999342	1.0,1.0,1.0,1.0,0.072	0.436,1.0,1.0,1.0,1.0,1.0,1.0,1.0,1.0,1.0	-0.129
ENSG00000156802	ATAD2	ATPase family, AAA domain containing 2	chr8	1.85e-06	0.001067	-0.508	124349864	124350061	124348612	124348772	124351550	124351686	31648	51,31,15,14,5	6,4,2,4,6	8,52,19,186,68,33,19,31,17,67	2,0,0,0,0,0,0,0,0,0	218	35	1.849e-06	0.00106706	0.577,0.554,0.546,0.36,0.118	0.391,1.0,1.0,1.0,1.0,1.0,1.0,1.0,1.0,1.0	-0.508
ENSG00000136754	ABI1	abl-interactor 1	chr10	2.05e-06	0.001164	0.388	27047990	27048167	27040526	27040712	27054146	27054247	60050	448,219,188,60,56	36,10,11,14,14	106,120,61,526,225,96,77,70,38,196	73,67,80,149,72,152,63,62,67,45	198	35	2.04557e-06	0.0011641	0.687,0.795,0.751,0.431,0.414	0.204,0.24,0.119,0.384,0.356,0.1,0.178,0.166,0.091,0.435	0.388
ENSG00000147804	SLC39A4	solute carrier family 39 (zinc transporter), member 4	chr8	2.6e-06	0.001458	0.072	145638620	145638773	145638142	145638330	145638896	145638951	16465	31,12,7,3,12	0,0,0,0,1	16,20,2,39,16,8,16,9,2,13	0,0,0,1,0,0,0,1,2,0	174	35	2.5971e-06	0.00145772	1.0,1.0,1.0,1.0,0.707	1.0,1.0,1.0,0.887,1.0,1.0,1.0,0.644,0.167,1.0	0.072
ENSG00000136754	ABI1	abl-interactor 1	chr10	3.11e-06	0.0017	0.393	35907846	35907937	35906647	35906739	35908506	35908629	18646	70,60,42,21,26	20,10,6,6,8	54,47,46,135,69,32,51,56,21,63	7,1,0,0,0,0,1,0,0,0	112	35	3.11147e-06	0.00169963	0.522,0.652,0.686,0.522,0.504	0.707,0.936,1.0,1.0,1.0,1.0,0.941,1.0,1.0,1.0	-0.381
ENSG00000154328	NEIL2	nei endonuclease VIII-like 2 (E. coli)	chr8	3.15e-06	0.0017	0.233	11627682	11627844	11627218	11627300	11628954	11629099	42833	46,21,19,3,4	0,0,0,0,1	4,6,3,17,17,2,3,1,8,14	3,1,0,2,3,0,0,3,1,0	183	35	3.15253e-06	0.00169963	1.0,1.0,1.0,1.0,0.433	0.203,0.534,1.0,0.619,0.52,1.0,1.0,0.06,0.605,1.0	0.233
ENSG00000142687	KIAA0319L	KIAA0319-like	chr1	3.11e-06	0.0017	-0.381	27047990	27048164	27040526	27040712	27054146	27054247	60053	440,195,188,55,46	36,10,11,14,14	82,108,45,492,205,78,61,55,40,178	73,67,80,149,72,152,63,62,67,45	195	35	3.1053e-06	0.00169963	0.687,0.778,0.754,0.414,0.371	0.168,0.224,0.092,0.372,0.338,0.084,0.148,0.137,0.097,0.415	0.393
ENSG00000047346	FAM214A	family with sequence similarity 214, member A	chr15	3.38e-06	0.001799	-0.271	52879347	52879416	52876941	52877141	52885774	52885933	52539	162,62,69,50,27	33,5,13,7,7	36,57,98,202,96,54,86,57,159,108	3,0,0,4,0,0,0,2,0,0	90	35	3.38149e-06	0.00179939	0.656,0.828,0.674,0.735,0.6	0.824,1.0,1.0,0.952,1.0,1.0,1.0,0.917,1.0,1.0	-0.271
ENSG00000187097	ENTPD5	ectonucleoside triphosphate diphosphohydrolase 5	chr14	3.73e-06	0.00196	-0.084	74443026	74443115	74442638	74442718	74443726	74443762	4105	34,10,13,3,7	0,0,0,1,0	2,10,3,29,11,8,11,15,3,13	0,0,0,0,1,0,0,0,0,0	104	29	3.73049e-06	0.00195965	1.0,1.0,1.0,0.455,1.0	1.0,1.0,1.0,1.0,0.754,1.0,1.0,1.0,1.0,1.0	-0.084
ENSG00000171861	RNMTL1	RNA methyltransferase like 1	chr17	3.93e-06	0.002022	0.222	686322	686567	685512	685932	691204	691372	476	82,48,24,4,6	0,0,0,0,1	12,72,17,177,73,9,22,11,11,69	0,0,4,2,2,2,2,3,4,0	266	35	3.92814e-06	0.00202156	1.0,1.0,1.0,1.0,0.441	1.0,1.0,0.359,0.921,0.828,0.372,0.591,0.325,0.266,1.0	0.222
ENSG00000072803	FBXW11	F-box and WD repeat domain containing 11	chr5	3.95e-06	0.002022	-0.528	171299875	171299994	171297751	171297862	171303288	171303538	10124	54,39,30,6,7	21,7,14,17,8	12,61,14,264,95,18,6,7,11,79	5,0,1,0,0,2,1,0,0,0	140	35	3.94701e-06	0.00202156	0.391,0.582,0.349,0.081,0.179	0.375,1.0,0.778,1.0,1.0,0.692,0.6,1.0,1.0,1.0	-0.528
ENSG00000047578	KIAA0556	KIAA0556	chr16	4.12e-06	0.002085	0.124	27710854	27710920	27709648	27709821	27712909	27713016	44708	21,6,8,2,5	0,0,0,1,0	3,8,15,16,11,23,8,10,8,0	0,0,1,0,2,2,0,2,2,2	87	35	4.12151e-06	0.00208487	1.0,1.0,1.0,0.446,1.0	1.0,1.0,0.858,1.0,0.689,0.822,1.0,0.668,0.617,0.0	0.124
ENSG00000112972	HMGCS1	3-hydroxy-3-methylglutaryl-CoA synthase 1 (soluble)	chr5	4.26e-06	0.002129	-0.584	43298110	43298236	43297103	43297268	43298619	43299077	43548	35,27,10,6,5	13,6,5,11,9	9,70,26,115,171,35,17,28,18,20	8,1,1,0,2,0,1,0,0,0	147	35	4.26149e-06	0.00212939	0.391,0.517,0.323,0.115,0.117	0.211,0.943,0.861,1.0,0.953,1.0,0.802,1.0,1.0,1.0	-0.584
ENSG00000151923	TIAL1	TIA1 cytotoxic granule-associated RNA binding protein-like 1	chr10	5.23e-06	0.00258	0.269	121336358	121336417	121336122	121336262	121336591	121336696	30894	99,30,42,30,27	57,43,20,31,41	1,20,4,41,27,16,2,1,0,22	62,68,68,179,79,48,32,61,69,76	80	35	5.22531e-06	0.00257954	0.432,0.234,0.479,0.297,0.224	0.007,0.114,0.025,0.091,0.13,0.127,0.027,0.007,0.0,0.112	0.269
ENSG00000164535	DAGLB	diacylglycerol lipase, beta	chr7	5.71e-06	0.002787	-0.049	6456298	6456385	6452596	6452665	6456471	6456552	54852	31,16,10,3,5	0,0,0,1,0	3,4,13,27,12,8,19,13,6,12	0,0,2,0,1,0,0,0,0,0	108	35	5.71336e-06	0.0027869	1.0,1.0,1.0,0.493,1.0	1.0,1.0,0.678,1.0,0.795,1.0,1.0,1.0,1.0,1.0	-0.049
ENSG00000157036	EXOG	endo/exonuclease (5'-3'), endonuclease G-like	chr3	6.1e-06	0.002908	0.536	3822297	3822421	3818187	3821782	3823832	3824406	26126	1371481418721270	130,23,33,148,55	2.47269e+29	26,0,0,2,1,0,0,4,0,0	145	35	6.08859e-06	0.00290761	0.718,0.835,0.754,0.54,0.543	0.696,1.0,1.0,0.978,0.986,1.0,1.0,0.929,1.0,1.0	-0.281
ENSG00000067082	KLF6	Kruppel-like factor 6	chr10	6.09e-06	0.002908	-0.281	38541580	38541655	38539119	38539269	38542845	38542985	51690	17,6,7,2,2	0,0,0,0,1	0,3,0,22,6,2,0,1,0,6	3,0,2,7,0,1,4,3,3,3	96	35	6.10277e-06	0.00290761	1.0,1.0,1.0,1.0,0.422	0.0,1.0,0.0,0.534,1.0,0.422,0.0,0.108,0.0,0.422	0.536
ENSG00000139793	MBNL2	muscleblind-like splicing regulator 2	chr13	6.38e-06	0.003006	0.642	98018712	98018807	98009735	98009889	98043575	98044262	19245	28,21,12,6,11	1,1,0,0,0	4,1,2,12,7,1,0,7,6,8	2,5,10,17,14,0,11,0,8,19	116	35	6.38275e-06	0.00300605	0.894,0.864,1.0,1.0,1.0	0.376,0.057,0.057,0.176,0.131,1.0,0.0,1.0,0.185,0.113	0.642
ENSG00000033030	ZCCHC8	zinc finger, CCHC domain containing 8	chr12	7.44e-06	0.003465	-0.507	122967825	122967891	122967181	122967242	122973932	122974010	55790	27,16,7,4,9	11,9,3,5,11	6,33,33,114,94,22,24,27,23,26	0,0,7,9,6,0,2,2,2,0	87	35	7.44274e-06	0.00346544	0.497,0.417,0.484,0.243,0.248	1.0,1.0,0.655,0.836,0.863,1.0,0.828,0.845,0.822,1.0	-0.507
ENSG00000120253	NUP43	nucleoporin 43kDa	chr6	9.06e-06	0.004172	0.043	150063525	150063706	150059901	150059914	150064773	150064851	52246	199,130,76,28,22	0,1,1,0,0	8,108,35,392,171,23,23,52,37,110	0,0,0,1,0,1,2,0,0,0	173	6	9.06102e-06	0.00417153	1.0,0.818,0.725,1.0,1.0	1.0,1.0,1.0,0.931,1.0,0.444,0.285,1.0,1.0,1.0	0.043
ENSG00000106591	MRPL32	mitochondrial ribosomal protein L32	chr7	1.11e-05	0.005018	0.706	42976762	42976840	42974619	42974735	42976920	42977456	28196	55,16,20,6,13	23,15,0,0,0	0,4,1,14,8,0,0,4,0,10	15,44,44,83,35,35,33,33,37,15	99	35	1.11447e-05	0.00501806	0.458,0.274,1.0,1.0,1.0	0.0,0.031,0.008,0.056,0.075,0.0,0.0,0.041,0.0,0.191	0.706
ENSG00000198265	HELZ	helicase with zinc finger	chr17	1.11e-05	0.005018	-0.009	65132085	65132314	65124766	65124971	65134046	65134230	42193	135,74,41,20,14	0,0,0,0,2	9,68,22,135,101,7,17,31,22,60	1,0,1,0,2,0,0,0,0,1	250	35	1.11392e-05	0.00501806	1.0,1.0,1.0,1.0,0.495	0.558,1.0,0.755,1.0,0.876,1.0,1.0,1.0,1.0,0.894	-0.009
ENSG00000156976	EIF4A2	eukaryotic translation initiation factor 4A2	chr3	1.14e-05	0.005082	0.291	186506098	186506205	186505591	186505671	186506913	186507670	8450	1286562500179150	311171103180141	87,226,67,492,552,18,26,44,71,211	3.23194e+29	128	35	1.141e-05	0.00508166	0.531,0.473,0.57,0.214,0.229	0.069,0.242,0.068,0.159,0.255,0.012,0.04,0.039,0.081,0.159	0.291
ENSG00000134884	ARGLU1	arginine and glutamate rich 1	chr13	1.17e-05	0.005134	0.372	107209906	107209964	107209395	107209479	107211779	107212005	21452	367,163,124,94,94	88,11,35,53,59	41,48,9,187,149,9,7,9,4,102	103,39,61,88,74,35,53,82,27,53	79	35	1.16535e-05	0.0051343	0.649,0.868,0.611,0.44,0.414	0.15,0.353,0.061,0.485,0.471,0.102,0.055,0.046,0.062,0.46	0.372
ENSG00000132294	EFR3A	EFR3 homolog A (S. cerevisiae)	chr8	1.28e-05	0.005561	0.648	133013015	133013245	133008636	133008744	133014005	133014054	56714	150,75,54,5,10	11,8,0,5,0	0,12,1,29,12,0,2,0,0,7	27,24,35,76,34,31,37,24,35,26	251	35	1.27586e-05	0.00556138	0.655,0.567,1.0,0.122,1.0	0.0,0.065,0.004,0.051,0.047,0.0,0.007,0.0,0.0,0.036	0.648
ENSG00000163608	C3orf17	chromosome 3 open reading frame 17	chr3	1.31e-05	0.005642	-0.033	112731580	112732250	112729891	112730253	112732799	112732879	26555	221,135,99,16,16	0,0,0,1,0	19,130,51,359,125,43,42,47,34,141	0,1,1,0,0,0,0,0,1,0	691	35	1.30815e-05	0.00564214	1.0,1.0,1.0,0.448,1.0	1.0,0.868,0.721,1.0,1.0,1.0,1.0,1.0,0.633,1.0	-0.033
ENSG00000166913	YWHAB	tyrosine 3-monooxygenase/tryptophan 5-monooxygenase activation protein, beta polypeptide	chr20	1.34e-05	0.005732	0.224	43531676	43531762	43530171	43530474	43532633	43532757	55767	83,47,44,16,25	57,49,22,38,26	2,15,3,46,21,9,3,3,0,11	60,62,116,116,82,61,81,104,80,71	107	35	1.34299e-05	0.00573207	0.323,0.239,0.395,0.121,0.239	0.011,0.073,0.008,0.115,0.077,0.046,0.012,0.009,0.0,0.048	0.224
ENSG00000096717	SIRT1	sirtuin 1	chr10	1.65e-05	0.006954	0.268	69665919	69666044	69651241	69651312	69666546	69666694	55944	71,35,33,26,22	27,12,8,14,16	19,5,10,47,14,13,8,15,7,22	13,20,36,70,35,36,34,27,37,38	146	35	1.64616e-05	0.00695357	0.387,0.411,0.497,0.308,0.248	0.259,0.057,0.062,0.139,0.088,0.08,0.053,0.118,0.043,0.122	0.268
ENSG00000170791	CHCHD7	coiled-coil-helix-coiled-coil-helix domain containing 7	chr8	2.11e-05	0.008818	0.165	57129238	57129313	57128991	57129090	57129889	57130000	46091	49,26,17,15,22	64,39,34,29,34	11,6,0,10,6,0,0,0,0,7	71,43,49,187,70,59,83,82,46,64	96	35	2.10896e-05	0.0088176	0.218,0.196,0.154,0.159,0.191	0.053,0.048,0.0,0.019,0.03,0.0,0.0,0.0,0.0,0.038	0.165
ENSG00000164329	PAPD4	PAP associated domain containing 4	chr5	2.19e-05	0.009062	-0.281	78938654	78938733	78936927	78937019	78940945	78941015	41228	79,40,46,33,19	11,5,6,6,4	43,63,85,222,110,74,65,107,70,102	5,0,0,1,0,0,0,0,0,0	100	35	2.18954e-05	0.00906203	0.715,0.737,0.729,0.658,0.624	0.751,1.0,1.0,0.987,1.0,1.0,1.0,1.0,1.0,1.0	-0.281
ENSG00000154114	TBCEL	tubulin folding cofactor E-like	chr11	2.27e-05	0.009196	0.023	111437581	111437677	111436948	111437023	111441745	111442473	896	1508762486232270	63,40,41,30,46	4.87931e+30	58,0,2,0,0,0,0,0,0,0	117	35	2.2614e-05	0.00919555	0.877,0.851,0.78,0.698,0.643	0.715,1.0,0.989,1.0,1.0,1.0,1.0,1.0,1.0,1.0	-0.201
ENSG00000143119	CD53	CD53 molecule	chr1	2.26e-05	0.009196	-0.201	120924259	120924441	120918236	120918376	120925760	120926019	13571	48,24,17,4,12	2,2,0,0,0	3,39,11,83,51,7,11,10,3,25	1,0,3,0,0,0,0,0,0,0	203	35	2.26668e-05	0.00919555	0.805,0.674,1.0,1.0,1.0	0.341,1.0,0.387,1.0,1.0,1.0,1.0,1.0,1.0,1.0	0.023
ENSG00000109466	KLHL2	kelch-like family member 2	chr4	2.29e-05	0.0092	0.459	166242463	166242527	166238977	166239121	166243183	166243690	24546	29,19,7,9,20	14,3,1,3,2	19,17,34,31,23,6,0,9,9,26	5,20,104,70,23,25,16,18,29,52	85	35	2.29028e-05	0.0092002	0.46,0.723,0.742,0.553,0.805	0.61,0.259,0.119,0.154,0.292,0.09,0.0,0.171,0.113,0.171	0.459
ENSG00000068650	ATP11A	ATPase, class VI, type 11A	chr13	2.37e-05	0.009423	0.168	113532530	113532617	113530089	113530255	113536126	113541482	48529	40,31,14,3,2	0,0,0,1,0	6,33,3,58,13,5,3,7,3,3	2,10,0,8,0,4,0,5,0,0	108	35	2.36884e-05	0.00942339	1.0,1.0,1.0,0.493,1.0	0.493,0.517,1.0,0.701,1.0,0.288,1.0,0.312,1.0,1.0	0.168
ENSG00000116455	WDR77	WD repeat domain 77	chr1	2.78e-05	0.010924	0.225	111984120	111984226	111983919	111984011	111984646	111984715	24687	89,43,36,20,18	44,24,17,22,17	5,7,4,30,28,4,2,10,4,23	33,31,20,77,37,41,36,37,28,35	127	35	2.78322e-05	0.0109237	0.358,0.331,0.369,0.2,0.226	0.04,0.059,0.052,0.097,0.173,0.026,0.015,0.069,0.038,0.153	0.225
ENSG00000151923	TIAL1	TIA1 cytotoxic granule-associated RNA binding protein-like 1	chr10	2.8e-05	0.010924	0.194	121339982	121340050	121339446	121339522	121341433	121341521	30896	107,36,18,30,28	82,34,28,34,28	5,20,8,81,17,18,5,11,9,29	49,58,66,168,106,65,59,55,78,66	89	35	2.79931e-05	0.0109237	0.339,0.294,0.202,0.258,0.282	0.039,0.119,0.045,0.159,0.059,0.098,0.032,0.073,0.043,0.147	0.194
ENSG00000005801	ZNF195	zinc finger protein 195	chr11	2.98e-05	0.011523	0.642	3381949	3382018	3381614	3381795	3392204	3392300	11198	24,10,10,5,8	6,0,0,0,3	8,2,1,5,4,0,0,2,3,1	4,0,12,24,17,11,13,11,11,12	90	35	2.98104e-05	0.0115231	0.609,1.0,1.0,1.0,0.509	0.438,1.0,0.031,0.075,0.084,0.0,0.0,0.066,0.096,0.031	0.642
ENSG00000134248	LAMTOR5	late endosomal/lysosomal adaptor, MAPK and MTOR activator 5	chr1	3.18e-05	0.012168	0.183	110949654	110949750	110948939	110949001	110950207	110950290	38236	122,47,38,17,18	87,41,33,43,44	12,9,4,25,13,7,2,1,1,10	139,93,137,170,89,146,125,112,121,66	117	35	3.17763e-05	0.0121682	0.296,0.255,0.256,0.106,0.109	0.025,0.028,0.009,0.042,0.042,0.014,0.005,0.003,0.002,0.043	0.183
ENSG00000003756	RBM5	RNA binding motif protein 5	chr3	3.34e-05	0.012565	-0.357	25893463	25893488	25889494	25889605	25894667	25894733	19641	7,0,5,3,0	7,3,2,2,4	0,16,26,62,23,15,27,19,30,25	3,1,1,0,0,0,0,1,0,0	36	35	3.33276e-05	0.0125653	0.493,0.0,0.709,0.593,0.0	0.0,0.94,0.962,1.0,1.0,1.0,1.0,0.949,1.0,1.0	-0.526
ENSG00000139496	NUPL1	nucleoporin like 1	chr13	3.33e-05	0.012565	-0.526	50137964	50138038	50137414	50137484	50140515	50140599	46144	102,58,47,29,20	60,22,26,38,46	23,111,99,264,144,63,66,71,60,104	14,16,16,34,19,14,14,17,0,16	95	35	3.34266e-05	0.0125653	0.385,0.493,0.4,0.219,0.138	0.377,0.719,0.695,0.741,0.736,0.624,0.635,0.606,1.0,0.705	-0.357
ENSG00000051108	HERPUD1	homocysteine-inducible, endoplasmic reticulum stress-inducible, ubiquitin-like domain member 1	chr16	3.49e-05	0.012984	-0.227	56969315	56969387	56969146	56969224	56970598	56970729	34448	313,125,100,76,81	19,8,14,15,18	1.22277e+29	10,1,3,0,0,1,1,1,2,1	93	35	3.48566e-05	0.0129838	0.861,0.855,0.729,0.656,0.629	0.821,0.99,0.979,1.0,1.0,0.99,0.993,0.988,0.986,0.985	-0.227
ENSG00000116754	SRSF11	serine/arginine-rich splicing factor 11	chr1	3.76e-05	0.013885	0.333	70697541	70697658	70694104	70694238	70697950	70698060	39034	618,243,166,73,73	55,27,14,21,21	0,98,36,350,163,71,46,66,30,188	25,43,66,109,68,37,37,42,36,36	138	35	3.76139e-05	0.0138846	0.74,0.695,0.75,0.469,0.469	0.0,0.366,0.122,0.449,0.378,0.327,0.24,0.285,0.174,0.57	0.333
ENSG00000149929	HIRIP3	HIRA interacting protein 3	chr16	3.87e-05	0.014151	0.3	30005226	30006164	30004960	30005129	30006423	30006538	48778	444,162,143,12,18	0,0,1,0,1	24,221,20,547,213,34,17,19,19,188	4,1,4,5,0,4,0,4,3,1	959	35	3.86801e-05	0.0141507	1.0,1.0,0.839,1.0,0.396	0.18,0.89,0.154,0.8,1.0,0.237,1.0,0.148,0.188,0.873	0.3
ENSG00000139323	POC1B	POC1 centriolar protein homolog B (Chlamydomonas)	chr12	3.98e-05	0.014436	-0.026	89818937	89819156	89813494	89815034	89853414	89853495	59545	138,86,52,14,11	0,0,0,0,2	16,50,30,130,103,21,17,18,23,52	0,0,6,5,1,0,0,0,0,0	240	35	3.98132e-05	0.0144363	1.0,1.0,1.0,1.0,0.445	1.0,1.0,0.422,0.791,0.938,1.0,1.0,1.0,1.0,1.0	-0.026
ENSG00000137504	CREBZF	CREB/ATF bZIP transcription factor	chr11	4.17e-05	0.015004	0.409	85372680	85372793	85371378	85371641	85373432	85373501	46788	275,161,82,11,19	2,0,0,2,2	3,50,0,258,91,0,0,0,1,130	0,0,15,19,4,10,9,8,13,8	134	35	4.17447e-05	0.0150039	0.973,1.0,1.0,0.59,0.713	1.0,1.0,0.0,0.78,0.856,0.0,0.0,0.0,0.02,0.809	0.409
ENSG00000147416	ATP6V1B2	ATPase, H+ transporting, lysosomal 56/58kDa, V1 subunit B2	chr8	4.97e-05	0.017725	-0.427	20072328	20072479	20070292	20070416	20073923	20074006	58093	83,50,25,14,5	7,4,3,5,2	35,154,110,327,176,56,94,146,69,138	2,0,0,0,0,0,0,0,0,0	172	35	4.97477e-05	0.0177249	0.707,0.718,0.629,0.363,0.337	0.781,1.0,1.0,1.0,1.0,1.0,1.0,1.0,1.0,1.0	-0.427
ENSG00000164329	PAPD4	PAP associated domain containing 4	chr5	5.08e-05	0.017955	-0.281	78938666	78938733	78936927	78937019	78940945	78941015	41230	54,35,43,21,31	11,5,6,6,4	42,45,72,163,93,68,51,77,67,78	5,0,0,1,0,0,0,0,0,0	88	35	5.08328e-05	0.0179554	0.661,0.736,0.74,0.582,0.755	0.77,1.0,1.0,0.985,1.0,1.0,1.0,1.0,1.0,1.0	-0.281
ENSG00000103319	EEF2K	eukaryotic elongation factor-2 kinase	chr16	5.59e-05	0.019584	-0.032	22277710	22277845	22276138	22276201	22278008	22278197	4816	19,7,13,1,3	0,0,0,0,1	2,40,1,77,14,24,7,9,10,14	0,1,0,1,0,0,1,1,0,0	156	35	5.59212e-05	0.0195839	1.0,1.0,1.0,1.0,0.402	1.0,0.9,1.0,0.945,1.0,1.0,0.611,0.669,1.0,1.0	-0.032
ENSG00000138867	GUCD1	guanylyl cyclase domain containing 1	chr22	5.97e-05	0.020731	0.432	24950916	24951104	24944884	24944969	24951582	24951827	3413	221,124,85,35,50	2,1,0,0,2	35,16,11,48,15,8,15,8,11,23	3,2,12,5,0,8,8,4,2,0	209	35	5.9704e-05	0.0207314	0.949,0.954,1.0,1.0,0.807	0.661,0.573,0.133,0.617,1.0,0.143,0.239,0.251,0.479,1.0	0.432
ENSG00000122033	MTIF3	mitochondrial translational initiation factor 3	chr13	6.16e-05	0.021217	0.431	28015153	28015214	28014125	28014586	28019224	28019274	30838	43,1,17,27,20	15,12,5,11,3	12,1,0,2,3,6,7,0,2,3	12,29,27,53,61,44,44,32,17,39	82	35	6.16208e-05	0.0212172	0.55,0.034,0.592,0.512,0.74	0.299,0.015,0.0,0.016,0.021,0.055,0.064,0.0,0.048,0.032	0.431
ENSG00000170946	DNAJC24	DnaJ (Hsp40) homolog, subfamily C, member 24	chr11	6.72e-05	0.022931	0.593	31451029	31451153	31447833	31447902	31451817	31452250	33839	65,24,18,5,4	0,0,0,2,1	0,10,2,30,17,0,0,0,0,10	8,0,8,19,12,5,8,7,11,9	145	35	6.71582e-05	0.0229312	1.0,1.0,1.0,0.376,0.491	0.0,1.0,0.057,0.276,0.255,0.0,0.0,0.0,0.0,0.211	0.593
ENSG00000115484	CCT4	chaperonin containing TCP1, subunit 4 (delta)	chr2	7.09e-05	0.024021	-0.225	62096574	62096688	62095223	62095841	62099216	62099451	44677	238,124,67,45,58	20,5,7,6,5	9.14321e+28	7,0,0,1,0,0,0,0,0,2	135	35	7.09363e-05	0.024021	0.755,0.865,0.713,0.66,0.75	0.771,1.0,1.0,0.995,1.0,1.0,1.0,1.0,1.0,0.975	-0.225
ENSG00000163219	ARHGAP25	Rho GTPase activating protein 25	chr2	7.62e-05	0.025584	-0.239	69040418	69040551	69034404	69034612	69043420	69043494	347	515,193,198,117,98	15,11,13,12,20	2.32843e+29	13,0,0,0,0,3,0,2,0,0	154	35	7.61754e-05	0.0255837	0.886,0.8,0.776,0.689,0.527	0.802,1.0,1.0,1.0,1.0,0.97,1.0,0.976,1.0,1.0	-0.239
ENSG00000163219	ARHGAP25	Rho GTPase activating protein 25	chr2	8.41e-05	0.028017	-0.32	69040420	69040551	69034404	69034612	69043420	69043494	342	406,140,157,59,44	15,11,13,12,20	1.42653e+29	13,0,0,0,0,3,0,2,0,0	152	35	8.41047e-05	0.0280171	0.862,0.746,0.736,0.531,0.336	0.716,1.0,1.0,1.0,1.0,0.951,1.0,0.957,1.0,1.0	-0.32
ENSG00000033011	ALG1	ALG1, chitobiosyldiphosphodolichol beta-mannosyltransferase	chr16	8.73e-05	0.028852	0.087	5129064	5129103	5128757	5128879	5129748	5129808	9362	7,3,1,4,7	0,0,0,1,0	1,4,10,10,9,7,8,12,8,4	6,1,0,2,0,0,0,0,0,0	64	35	8.73143e-05	0.0288517	1.0,1.0,1.0,0.686,1.0	0.084,0.686,1.0,0.732,1.0,1.0,1.0,1.0,1.0,1.0	0.087
ENSG00000076321	KLHL20	kelch-like family member 20	chr1	0.000117	0.038324	-0.039	173744772	173744981	173735284	173735428	173751261	173751368	34180	118,62,44,7,10	0,0,0,1,0	7,42,16,129,72,13,12,18,13,36	0,0,1,3,0,0,0,0,0,1	230	35	0.000116916	0.0383242	1.0,1.0,1.0,0.516,1.0	1.0,1.0,0.709,0.867,1.0,1.0,1.0,1.0,1.0,0.846	-0.039
ENSG00000117523	PRRC2C	proline-rich coiled-coil 2C	chr1	0.000131	0.04259	0.297	171560290	171560339	171557517	171557644	171560725	171561362	59469	125,68,49,63,62	43,7,13,13,14	19,36,54,86,45,49,44,48,32,31	22,25,54,38,30,19,52,36,35,25	70	35	0.00013097	0.0425901	0.592,0.829,0.653,0.708,0.689	0.302,0.419,0.333,0.531,0.429,0.563,0.297,0.4,0.314,0.383	0.297
ENSG00000102531	FNDC3A	fibronectin type III domain containing 3A	chr13	0.000144	0.046599	0.368	49775268	49775365	49772497	49772710	49775935	49776102	45424	27,17,20,22,2	20,3,4,15,6	0,4,0,4,1,0,0,0,0,1	4,35,23,21,13,18,12,14,13,20	118	35	0.000144435	0.0465991	0.286,0.627,0.597,0.303,0.09	0.0,0.033,0.0,0.053,0.022,0.0,0.0,0.0,0.0,0.015	0.368
ENSG00000183255	PTTG1IP	pituitary tumor-transforming 1 interacting protein	chr21	0.000151	0.048319	0.331	46285485	46285565	46285309	46285362	46293416	46293583	35188	25,8,18,0,1	10,6,3,2,1	0,0,0,2,7,1,0,1,0,0	24,20,25,57,28,36,19,28,13,21	101	35	0.000150946	0.0483192	0.464,0.316,0.675,0.0,0.257	0.0,0.0,0.0,0.012,0.08,0.01,0.0,0.012,0.0,0.0	0.331
MXE events
ENSG00000112851	ERBB2IP	erbb2 interacting protein	chr 5	2e-06	0.005	-535
A5SS events
ENSG00000135018	UBQLN1	Ubiquilin 1	chr 9	5e-11	1e-07	0.741
ENSG00000147548	WHSC1L1	Wolf-Hirschhorn syndrome candidate 1-like 1	chr8	9e-06	0.005	-0.608
A3SS events
ENSG00000087266	SH3BP2	SH3-domain binding protein 2	chr4	2e-12	6e-09	-0.311
